# Supplementary material for: Identification of Gene Modules Associated with Low Temperatures Response in Bambara Groundnut by Network-Based Analysis
Source: PLoS One. 2016 Feb 9;11(2):e0148771. doi: 10.1371/journal.pone.0148771 (PMC4747569; doi:10.1371/journal.pone.0148771)
Supplement: S4 Table — (XLSX) [file pone.0148771.s005.xlsx]

## Sheet: Sheet1
		Microarray Data				RNA-Seq Data
Probe ID	Optimal	Sub_optimal	Very_sub_optimal		Optimal	Sub_optimal	Very_sub_optimal
Gma.12863.1.S1_at	23.013	27.1468	28.6075		9.81869	14.9036	16.0253
GmaAffx.78551.1.S1_s_at	27.9225	27.0947	35.3007		8.93946	9.5229	14.3012
Gma.2555.1.S1_s_at	23.6185	29.6573	33.9898		7.32048	11.1789	12.6506
GmaAffx.85293.1.S1_at	23.3504	25.0674	30.5		3.9113	5.43259	9.90332
Gma.15792.1.S1_at	24.4363	20.1194	17.09		8.76136	5.56098	3.40501
Gma.11324.1.A1_s_at	35.6578	35.6494	30.1457		15.0127	14.201	10.6858
GmaAffx.80492.1.S1_at	19.0338	22.4153	28.4455		5.56011	5.98737	10.2539
Gma.2776.1.S1_at	31.6896	34.747	36.1449		15.103	17.9917	18.558
GmaAffx.90762.1.S1_s_at	23.14	26.7832	33.3794		8.67249	10.3759	13.5223
GmaAffx.44319.1.S1_at	23.0086	30.0864	32.4457		8.033	12.6208	12.6157
GmaAffx.88786.1.A1_s_at	28.3588	30.9175	32.8029		12.4684	14.972	16.0452
Gma.17349.1.S1_at	8.58369	16.7152	18.0792		4.05617	7.46733	7.65569
GmaAffx.83300.1.S1_s_at	22.9025	22.1844	28.341		9.11137	8.58377	12.7321
Gma.6130.1.S1_at	28.3489	30.4759	34.2141		10.1772	12.0322	13.325
Gma.1386.1.S1_at	25.2107	23.7756	33.2105		9.00334	9.82698	13.927
Gma.4093.1.S1_at	26.7178	30.2998	33.8556		8.95018	11.8493	12.4618
Gma.18054.1.S1_at	27.6278	30.3389	33.6883		7.31513	8.81321	10.5383
Gma.13045.1.S1_at	17.1124	29.7348	33.3144		6.47043	9.87234	12.3502
Gma.17431.1.S1_at	30.6619	34.9528	35.0083		12.0538	15.189	15.0067
GmaAffx.93522.1.S1_s_at	27.9202	30.9857	32.4561		10.8906	13.2295	13.5941
GmaAffx.67686.2.S1_at	24.8332	25.1525	31.0533		5.89815	6.61434	9.38955
Gma.13928.1.A1_s_at	31.153	24.0298	22.1503		11.207	6.26269	5.93866
GmaAffx.85662.1.S1_at	21.1373	25.3307	26.5714		6.75609	11.0417	11.0773
Gma.12309.1.S1_at	20.6356	24.3899	25.1071		8.4695	11.1927	11.6426
Gma.6423.1.S1_at	24.9535	30.2104	29.9647		6.81952	10.3622	9.58817
Gma.15979.2.S1_at	25.0759	23.5532	22.2966		11.9207	10.5047	9.23392
GmaAffx.87196.1.S1_at	24.7224	20.7957	19.6679		7.14638	5.14894	3.1604
GmaAffx.6017.2.S1_at	26.9208	27.1038	31.0788		6.64112	7.90198	9.81805
GmaAffx.39867.1.S1_at	18.9627	19.6769	26.572		6.19362	6.17902	9.29296
GmaAffx.15945.1.A1_s_at	30.1329	33.9195	36.826		7.31328	10.3774	10.1505
Gma.3705.1.S1_at	29.8169	34.0615	35.4605		12.1926	15.6468	15.074
GmaAffx.55864.1.S1_at	16.4855	31.8119	35.2224		7.78849	14.2526	16.5868
Gma.3173.1.S1_at	29.1085	24.507	22.7502		11.2658	6.11331	4.1956
GmaAffx.93493.1.S1_s_at	31.9905	36.9068	37.6679		14.7152	17.1094	17.2506
Gma.9733.1.S1_at	21.5371	20.3103	18.321		10.3328	8.81964	7.85555
GmaAffx.37221.1.S1_at	29.6506	28.6042	23.9664		9.19972	7.45704	5.12051
Gma.2789.2.S1_at	22.9223	20.9988	27.8427		5.2502	5.53813	8.62218
Gma.13910.1.S1_at	19.9623	23.4999	28.5848		5.30974	6.54138	9.23063
Gma.5629.2.S1_a_at	21.7698	23.6512	29.1896		4.05617	7.2463	8.23457
GmaAffx.71267.1.S1_at	23.47	17.0109	18.5982		14.9972	11.7012	12.4666
Gma.6670.1.S1_at	28.4409	22.7253	24.33		14.9972	11.7012	12.4666
GmaAffx.91593.1.S1_at	18.688	21.8296	24.0202		7.16612	8.90636	9.16215
Gma.903.1.S1_at	30.6734	28.2559	27.1332		10.5461	9.05057	8.22108
GmaAffx.83729.1.S1_at	23.7183	23.7226	28.592		10.8109	11.5173	13.4072
GmaAffx.90019.1.S1_s_at	27.4611	22.9232	24.3854		12.0767	8.92913	10.1328
Gma.3581.2.S1_a_at	31.9991	28.1101	28.5056		13.7056	11.6329	11.5511
GmaAffx.83942.1.S1_at	21.7372	22.977	25.5193		9.50305	11.8939	13.0774
GmaAffx.77888.1.S1_at	26.7961	31.9749	31.0875		12.2077	15.5755	14.7111
Gma.7871.2.S1_s_at	23.5151	22.0805	18.1514		7.56257	6.83318	5.10282
GmaAffx.51085.1.S1_at	27.8966	27.9184	21.6701		18.0386	18.7858	15.5923
Gma.31.1.S1_at	30.033	30.5722	25.1796		18.0386	18.7858	15.5923
GmaAffx.92678.1.S1_s_at	28.6278	30.5379	32.8328		10.5267	11.9618	12.6328
