# Supplementary material for: Identification of Gene Modules Associated with Low Temperatures Response in Bambara Groundnut by Network-Based Analysis
Source: PLoS One. 2016 Feb 9;11(2):e0148771. doi: 10.1371/journal.pone.0148771 (PMC4747569; doi:10.1371/journal.pone.0148771)
Supplement: S5 Table — (XLSX) [file pone.0148771.s006.xlsx]

## Sheet: Sheet1
Gma.10282.2.S1_at	41+0	129+2	188+3	219+7	300+4	143+5	45+6	55+8	358+8	64+10	37+13	69+16	91+16	67+17	84+18
Gma.10303.1.S1_at	68+0	201+1	104+4	118+7	156+6	334+5	121+7	82+8	63+10	336+11	191+13	67+13	360+14	78+15	265+16	210+17	259+18
Gma.10354.1.S1_at	71+7
Gma.10355.1.A1_at	175+8	214+8	298+6	56+7	159+8	338+13	349+18
Gma.1056.1.A1_at	185+0	224+1	268+6	374+18
Gma.10653.1.S1_at	175+1	281+1	320+15	165+18
Gma.10713.1.S1_x_at	88+0	333+5	21+8	212+11	224+17	244+15	343+13	54+16	80+17	254+18
Gma.10720.2.S1_x_at	45+0	313+1	247+5	342+7	283+6	197+7	91+17	22+18
Gma.10771.1.A1_a_at	108+2	107+4	254+2	184+4	340+4	243+5	101+6	93+7	326+18	58+15	180+18	177+17	24+17	29+18	62+17	30+17	83+18	333+18
Gma.10820.1.S1_at	278+0	93+1	174+2	318+3	17+4	243+5	286+8	123+18	111+17	109+18	207+16	112+17	368+17	110+17	269+17	350+18	302+18
Gma.10824.1.S1_at	245+0	364+2	286+3	19+3	137+4	241+6	17+8	312+17	263+12	321+15	70+17	368+14	213+17	158+17	270+17	46+18
Gma.10885.1.S1_at	222+0	133+2	225+2	168+7	253+4	76+5	346+8	40+7	156+8	25+14	260+17	277+13	206+13	124+13	205+18	214+17	18+16	231+17	26+18
Gma.10899.1.S1_at	160+0	197+4	100+7	283+8	91+18
Gma.11028.1.S1_s_at	24+5	312+6	208+17
Gma.11168.1.S1_at	136+0	113+2	220+3	275+3	18+5	325+5	26+6	301+7	61+8	295+15	94+14	173+16	108+16	76+17	107+18
Gma.11260.1.S1_a_at	163+0	60+2	172+5	74+6	121+15
Gma.11341.3.S1_s_at	323+0	280+1	38+2	176+5	43+7	221+7	365+13	227+15	243+16	101+17	184+18
Gma.11402.1.S1_at	9+4	174+4	93+4	318+7	286+6	278+5	10+8	99+13	207+13	250+15	270+15	269+16	350+17	368+18
Gma.11531.1.S1_s_at	366+1	26+1	325+2	25+3	231+4	14+5	206+6	77+7	61+8	230+15	11+16	322+13	173+14	295+18	222+16	40+16	76+17	346+18
Gma.1164.2.S1_at	364+0	137+1	10+3	286+7	245+6	65+5	36+7	213+10	270+13	161+12	106+12	132+13	229+18	46+15	158+18	321+17	75+18
Gma.1166.3.S1_x_at	31+1	195+6	284+5	74+4	248+7	348+8	155+16	170+17	351+18
Gma.12117.1.S1_at	72+0	47+4	249+7	374+5	6+8	146+11	296+17	244+17	212+18	147+18	230+17	54+18
Gma.12207.1.S1_at	91+1	84+2	199+7	354+7	300+15	342+16	196+16	85+16	45+16	197+18	329+18	48+18	247+18	7+18
Gma.12298.1.S1_at	182+4	236+8	105+12	287+12	299+15	306+16	36+17
Gma.12309.1.S1_at	304+1	326+1	83+3	62+7	71+4	13+5	266+6	92+7	101+15	8+17	361+18
Gma.12419.1.S1_at	18+3	26+2	366+2	262+3	78+4	210+6	225+9	82+10	215+13	11+14	322+15	40+16	222+17	346+18
Gma.12481.2.S1_a_at	18+1	124+1	25+2	214+3	206+4	14+6	366+6	113+7	231+8	133+11	295+13	40+14	204+15	222+16	11+18	76+18
Gma.12560.1.A1_at	327+0	57+1	159+2	277+8	56+4	233+5	319+6	209+18	373+16	90+17	85+18	349+17	117+18	303+17	98+18
Gma.12565.1.A1_at	136+4	130+1	135+3	293+4	211+6	298+8	261+17	242+18	35+18	94+18
Gma.12641.1.A1_at	180+0	333+2	30+6	109+8	367+4	221+5	116+18	343+15	8+18
Gma.1278.1.S1_a_at	83+1	62+3	89+2	333+3	180+4	266+5	29+6	221+7	152+8	151+18	365+14	343+17	54+18	8+17	340+18
Gma.12911.1.A1_s_at	195+0	20+1	362+3	67+6	69+8	41+12	90+13	188+14	141+17	155+18	363+18	351+18
Gma.12998.1.S1_at	304+0	273+1	86+4	114+3	221+5	226+7	151+11	343+16	361+16	252+17
Gma.13045.1.S1_at	82+8	49+4	232+12	267+14	311+16	44+17	264+18
Gma.13082.2.S1_a_at	119+2	349+5	338+7	311+13	240+14	57+11	56+18
Gma.13182.2.S1_at	242+0	94+2	108+7	130+17	60+13	298+15	194+13	211+14	177+15	136+16	293+18	28+18
Gma.13241.1.S1_at	65+1	252+2	287+4	299+5	105+5	137+6	19+7	75+14	114+16	236+14	111+12	367+15	216+14	23+17	132+17	106+18	161+18
Gma.13292.1.S1_at	64+0	84+1	354+2	91+3	257+7	55+13	189+14	0+13	115+14	219+13	143+16	353+18	352+17	52+17	358+18
Gma.13296.1.S1_s_at	92+2	220+7	16+2	43+5	176+4	54+12	361+14	254+15	107+17	101+18
Gma.13316.2.S1_a_at	355+0	248+4	200+3	134+18
Gma.13381.2.S1_at	346+0	295+1	303+2	98+3	222+7	117+5	228+6	11+7	190+8	77+13	262+15	26+14	327+15	25+16	272+17	206+17	18+16	277+17	366+18
Gma.13393.1.S1_at	0+0	68+3	188+2	300+3	143+6	121+5	31+12	362+11	370+16	259+15	69+17	84+17	67+18
Gma.13413.1.A1_at	97+2	149+1	228+7	363+7	73+8	183+6	74+13	63+14	79+17	172+18	69+18	362+18
Gma.1356.1.S1_at	92+0	83+1	220+2	177+3	301+4	38+5	315+6	16+7	54+9	279+15	168+14	108+14	107+15	254+17	184+18
Gma.13616.1.A1_at	267+0	311+2	256+2	264+3	160+14	209+15	100+17	33+17	328+17	119+18
Gma.13817.1.S1_at	7+0	342+3	82+2	219+6	196+8	0+6	188+7	87+8	257+12	354+15	22+16	84+17	91+18
Gma.13828.2.S1_at	270+1	213+1	158+2	321+3	75+5	137+18	286+18	19+15	10+18	245+17	364+18
Gma.13910.1.S1_at	176+6	72+5	249+6	21+4	307+13	244+14	305+15	149+18	146+18
Gma.1394.1.S1_at	141+0	329+1	85+2	363+3	334+4	90+5	196+7	351+7	300+8	327+17	22+18
Gma.1404.1.S1_at	100+3	33+4	95+4	256+16	232+17	264+18
Gma.14284.1.S1_at	317+2	314+1	331+2	309+8	356+7	238+6	307+16	296+18
Gma.149.1.S1_at	187+1	103+2	276+7	151+3	371+7	88+15	218+16	310+17	128+18
Gma.15039.2.S1_at	352+3	353+4	115+7	37+17	64+18
Gma.1518.2.S1_a_at	290+2	340+6	208+4	86+12	280+12	315+11	238+18	99+15	282+16	309+17	372+18	164+17	369+18
Gma.15424.1.S1_at	365+0	340+1	254+4	343+3	279+4	306+5	252+7	244+7	299+8	43+9	38+12	83+11	226+14	6+16	62+15	21+18	221+16	182+17	30+18
Gma.15464.1.S1_x_at	219+1	143+2	358+4	115+3	129+4	196+5	352+6	189+7	0+8	348+15	64+12	37+13	257+17	192+18	370+18	354+18
Gma.1547.2.S1_a_at	57+0	159+1	27+4	308+3	59+4	3+7	90+10	337+17	170+13	34+18	117+16	338+18	349+18
Gma.15490.1.S1_a_at	56+0	27+1	159+2	59+4	155+11	34+11	98+11	170+12	338+17	90+18	303+16	85+17	349+18
Gma.15490.2.S1_a_at	62+1	332+1	164+2	234+3	356+4	309+5	266+6	302+7	255+8	227+12	101+13	8+15	93+16	340+17	243+18
Gma.15578.1.S1_at	56+4	159+5	235+3	57+4	193+4	308+5	203+8	324+16	337+17	338+18
Gma.1563.2.S1_a_at	163+1	341+1	15+2	77+6	325+8	74+8	363+10	35+13	351+15	322+18
Gma.15653.1.S1_at	325+5	14+8	18+8	231+8	154+7	289+8	261+18	80+13	76+16	173+18	150+18
Gma.15660.1.S1_at	266+0	58+1	83+2	30+3	152+4	255+5	164+6	24+7	302+8	54+15	8+17	340+18
Gma.15710.1.S1_at	362+2	79+2	191+2	69+6	172+8	84+6	374+8	363+11	1+10	201+12	334+18	42+14	251+17	68+16	268+18	183+18
Gma.15730.1.A1_at	37+0	354+1	84+5	257+3	186+8	0+10	55+12	353+17	115+17	189+16	219+17	143+17	52+18	358+17	352+18
Gma.15811.1.S1_at	287+1	36+1	252+3	299+6	19+5	105+7	137+7	364+7	321+12	114+13	236+13	106+14	229+17	161+16	75+17	132+18
Gma.15850.1.S1_at	263+1	234+6	99+5	70+8	208+16	290+18
Gma.1585.1.S1_at	360+3	259+2	69+3	84+4	31+6	121+15	118+15	1+13	351+12	0+17	202+16	188+17	156+16	68+17	41+18
Gma.15909.1.A1_at	1+0	201+4	202+3	41+3	121+6	63+16	67+17	259+18
Gma.1608.2.S1_at	362+0	172+2	79+3	67+3	370+4	31+8	63+6	300+13	363+14	188+16	0+16	41+17	42+18
Gma.16111.3.S1_a_at	125+0	263+2	270+4	213+3	106+7	114+7	66+8	105+11	10+17	245+18
Gma.16117.1.S1_at	86+0	24+4	304+4	323+4	263+6	2+7	93+15	361+16	101+17	184+18
Gma.16.1.S1_s_at	21+0	289+4	154+7	47+5	249+7	307+15	212+14	230+15	305+17	150+18
Gma.16244.1.A1_at	97+0	118+8	228+5	122+3	149+4	146+5	261+7	42+8	362+18
Gma.1626.1.S1_a_at	341+2	60+8	15+6	20+4	172+5	42+13	305+17	149+18
Gma.16475.2.S1_at	321+0	158+2	229+2	132+3	106+8	46+5	36+14	65+17	137+16	364+17	19+18
Gma.16524.2.S1_a_at	150+0	107+2	168+2	204+3	173+4	11+5	230+6	190+7	113+15	61+16	275+16	289+18	220+15	325+18	14+17	26+18	18+17	285+18
Gma.16554.2.S1_at	233+0	205+2	18+7	195+3	231+7	60+6	135+7	141+16	117+11	98+13	40+13	303+14	351+15	346+16	322+18	173+18
Gma.16567.1.A1_at	359+1	25+4	294+2	199+4	259+7	1+15	131+11	121+16	230+14	225+17	253+18	222+17	215+18
Gma.16567.2.S1_at	172+0	362+4	63+2	69+3	91+6	191+7	247+14	183+17	313+16	121+14	118+15	188+16	42+17	228+18
Gma.1679.1.A1_at	254+0	107+3	344+2	230+7	173+6	146+8	223+6	249+14	92+10	61+13	231+12	301+17	128+16	6+17	310+17	88+18
Gma.16985.1.S1_at	162+1	92+4	297+4	221+8	343+15	145+18
Gma.17385.1.S1_at	104+0	119+1	45+2	1+8	202+8	87+6	342+7	33+8	25+10	260+11	265+12	360+14	259+15	311+17	199+18	210+18
Gma.17409.1.S1_at	43+1	30+1	62+2	24+3	266+4	304+6	89+7	333+8	54+11	254+12	120+16	108+15	184+16	340+17	8+18
Gma.17431.1.S1_at	91+0	37+1	22+2	67+4	354+4	64+5	63+6	362+8	87+17	247+16	358+14	202+14	342+17	219+16	41+17	45+17	300+18	0+18
Gma.17435.2.S1_at	48+2	127+1	169+2	196+6	202+6	329+5	160+6	209+7	327+15	22+16	57+17	27+18
Gma.17486.1.S1_at	71+0	273+3	304+5	323+4	32+4	263+8	372+6	53+12	361+16	184+18
Gma.17628.1.S1_at	342+0	157+1	104+6	247+3	82+6	45+8	127+7	169+8	264+13	199+15	84+17	91+18
Gma.17660.1.S1_at	6+0	310+1	194+6	212+12	51+15	151+14	230+13	103+18	80+18	254+17	107+18
Gma.17750.1.A1_s_at	30+2	152+2	153+2	83+7	226+8	279+17	340+18
Gma.17756.1.A1_s_at	155+0	48+5	351+6	141+5	170+6	56+10	348+17	31+13	370+15	192+16	27+17	57+18
Gma.17854.1.A1_s_at	84+0	22+1	37+3	354+5	79+6	87+18	188+15	0+16	7+17	202+15	12+18	300+17	45+18	342+18	247+18
Gma.17934.1.S1_at	43+0	301+1	38+2	220+4	81+4	24+7	177+6	323+8	80+10	254+14	361+15	184+17	101+18
Gma.1796.1.S1_at	9+1	243+1	174+2	227+3	17+4	318+5	8+7	278+7	207+14	123+17	309+15	71+15	58+16	317+18	332+16	269+16	302+17	350+18
Gma.17972.1.S1_at	242+1	108+1	35+2	227+6	298+18	135+17	275+12	331+17	332+13	14+14	293+17	211+18	136+18	28+18
Gma.17974.1.S1_at	371+2	198+5	49+4	100+7	191+15	232+17	294+18
Gma.18079.1.S1_s_at	162+5	232+4	374+8	276+16	223+17	178+18	146+18	187+18
Gma.18093.1.A1_at	73+0	149+1	42+2	146+3	118+4	228+6	122+6	344+7	172+16	374+17	362+18
Gma.1840.1.S1_a_at	303+0	40+3	117+2	295+3	196+4	346+6	142+7	349+8	341+10	57+11	233+12	77+13	159+18	195+15	277+16	327+18	27+18
Gma.1909.1.S1_at	309+0	372+1	234+5	102+5	66+5	238+8	17+13	53+15
Gma.2069.1.S1_at	197+0	160+1	329+3	49+3	12+7	283+6	209+7	95+7	264+16	44+17
Gma.2106.1.S1_a_at	227+0	184+1	361+2	243+3	107+8	8+6	108+8	204+8	24+15	58+13	323+17	71+17	16+17	113+18	92+18	38+18	234+18	220+18
Gma.2125.1.S1_a_at	285+0	148+1	154+2	309+4	238+4	99+5	289+6	227+18
Gma.2266.1.S1_s_at	212+1	230+5	51+2	272+16	310+17	88+18
Gma.2302.1.S1_a_at	82+0	202+1	131+2	201+3	1+4	119+5	87+6	156+7	342+8	359+13	265+16	360+15	259+16	199+17	210+18
Gma.2302.2.S1_x_at	299+0	252+8	287+3	36+5	306+8	365+7	65+7	274+16	70+11	23+12	114+13	226+14	125+18	182+16	236+17	239+18
Gma.2451.1.S1_at	161+0	132+1	270+3	255+8	216+8	158+6	70+7	75+8	364+11	65+14	137+12	19+12	286+15	245+14	287+16	252+16	174+17	36+18
Gma.2555.1.S1_s_at	254+1	108+1	76+2	80+3	8+4	173+5	150+6	230+7	101+8	314+18	43+15	333+17	38+17	136+16	113+16	88+18	14+18	220+18	275+18
Gma.2558.2.S1_a_at	107+1	94+1	8+2	242+3	227+5	173+5	254+6	35+7	101+8	83+15	332+15	43+14	14+16	194+18	113+17	220+16	177+18	136+17	275+18
Gma.2677.1.S1_s_at	123+1	110+6	302+8	317+3	180+4	367+5	111+8	112+7	29+8	278+16	9+18
Gma.2760.1.S1_at	112+0	111+2	302+2	216+3	207+4	123+5	109+6	368+7	290+15	278+17	9+17	318+18
Gma.2776.1.S1_at	112+1	216+1	110+2	302+5	255+4	207+5	367+6	180+7	109+8	36+12	278+13	252+13	286+14	174+16	9+17	318+18
Gma.2776.2.S1_a_at	110+0	111+1	216+2	302+3	207+4	368+5	123+6	109+7	286+12	278+16	290+16	9+17	318+18
Gma.2776.2.S1_s_at	220+0	275+1	14+2	136+3	234+4	301+5	26+7	315+7	168+13	76+15	107+16	108+17	101+18
Gma.2883.1.S1_at	32+3	70+7	161+6	132+8	239+7	105+13	65+13	287+15	36+16	299+17	252+18
Gma.2911.1.S1_x_at	189+0	55+3	219+5	358+5	143+7	352+5	52+7	186+13	348+10	235+16	203+18	37+14	192+15	257+16	64+17	354+18
Gma.2917.1.S1_at	171+3	339+3	185+6	237+17	29+18
Gma.2987.1.S1_at	349+0	98+2	40+5	295+4	303+6	142+6	56+16	77+11	262+13	319+17	218+16	327+15	233+18	206+17	27+18
Gma.3250.1.S1_a_at	228+0	131+3	156+2	97+4	334+4	201+6	146+6	1+7	73+8	362+12	79+15	67+15	272+16	265+18
Gma.3394.1.S1_at	82+1	104+5	34+2	157+8	260+15	44+18	240+17	199+16	267+18	210+17	311+18
Gma.3438.1.S1_at	254+6	133+8	307+4	178+6	344+7	194+14	297+13	314+15	83+16	124+17	292+18
Gma.3524.1.S1_at	1+7	41+5	68+6	313+4	172+12	15+15	79+14	67+15	78+16	199+17	259+18
Gma.3589.1.S1_at	344+0	73+3	97+6	145+8	261+8	336+14	249+16	205+17	231+18
Gma.3621.1.S1_at	302+1	109+1	317+2	110+5	316+4	350+5	112+6	332+7	278+12	93+17	9+18
Gma.3758.2.S1_x_at	26+1	315+4	310+2	297+3	231+4	214+8	204+9	168+12	11+13	120+17	230+18	222+16	145+17	133+18
Gma.3835.1.S1_at	70+0	236+1	239+8	271+15	105+18
Gma.4091.1.S1_a_at	181+0	251+1	232+15	191+18
Gma.409.3.S1_at	169+0	85+1	139+2	157+3	87+7	209+5	186+16	347+18	257+18
Gma.4108.2.S1_at	310+0	336+1	218+6	253+12	80+16	51+18	215+18
Gma.412.1.S1_at	196+2	55+4	0+2	188+5	170+6	257+10	192+13	284+15	370+17	354+18
Gma.4172.1.S1_at	28+1	135+7	200+2	134+17	35+17
Gma.4210.1.S1_at	201+0	198+1	104+2	118+3	156+4	202+5	142+6	346+7	228+8	191+15	78+11	195+12	366+13	360+14	199+15	210+16	359+17	294+18
Gma.4307.1.S1_at	161+1	106+1	75+3	367+8	321+4	229+5	158+8	114+8	364+12	19+13	137+14	287+17	36+17	65+18
Gma.4327.1.S1_at	145+0	222+3	11+2	168+4	225+4	215+5	253+6	120+8	301+11	26+11	292+17	282+14	162+17	310+14	217+16	315+16	297+18	124+18
Gma.4392.1.S1_at	200+14	39+18	130+17
Gma.4414.1.A1_at	325+0	163+3	28+3	77+7	130+7	295+16	94+17	173+18
Gma.4452.1.A1_s_at	14+0	275+2	113+3	220+6	28+4	332+6	293+6	211+7	285+8	35+16	242+15	107+16	108+17	94+18
Gma.4578.1.S1_s_at	364+1	19+1	245+3	286+5	10+4	36+6	65+7	270+10	229+15	158+13	106+12	367+16	132+14	75+16	161+17	321+17	46+18
Gma.4593.1.S1_x_at	206+0	217+5	175+7	218+7	165+14	215+17
Gma.4636.1.S1_at	127+2	169+2	160+7	209+5	186+17	347+16
Gma.4650.1.A1_at	335+1	357+3
Gma.4659.1.S1_at	48+0	363+1	351+3	334+3	322+4	90+5	329+7	300+8	233+13	195+15	77+16	31+17	259+18
Gma.4668.1.S1_at	131+6	253+4	190+2	117+6	320+5	98+7	199+12	294+14	277+14	359+15	233+16	240+18	144+18
Gma.4705.2.S1_at	358+0	219+2	55+2	352+3	0+5	189+5	41+6	115+7	169+8	192+13	370+13	257+15	37+16	64+17	354+18
Gma.4836.1.S1_s_at	240+0	233+2	199+4	373+11	253+17	142+18
Gma.4837.1.S1_at	133+0	225+1	168+6	344+4	296+5	146+7	122+8	292+16	282+13	315+13	301+14	81+18	124+17	297+17	162+18
Gma.4889.1.S1_at	223+0	97+3	118+6	344+3	230+8	73+5	147+6	145+7	80+8	21+11	272+13	265+14	374+16	47+18	96+18
Gma.4997.1.S1_at	223+1	212+2	178+4	146+6	244+5	296+6	374+17	21+18
Gma.5065.3.S1_a_at	102+1	285+2	234+7	372+6	280+6	227+18
Gma.5163.2.S1_at	97+1	42+1	73+4	261+4	305+7	74+18	172+17	47+18
Gma.5308.1.S1_s_at	76+0	107+6	173+3	230+6	254+8	279+6	331+15	154+18	289+17	285+17	325+16	72+18	61+18
Gma.5401.1.S1_s_at	371+1	276+5	299+3	51+3	187+7	343+8	32+11	266+12	88+14	297+16	304+17	30+18
Gma.5402.1.S1_at	153+0	62+4	89+2	275+6	30+8	316+6	333+7	279+18
Gma.5513.1.S1_s_at	152+0	89+2	173+17	279+18
Gma.5513.1.S1_x_at	331+1	102+2	285+2	289+5	61+7	72+7	242+12	305+16	150+18
Gma.5532.1.S1_a_at	90+0	351+1	170+2	303+7	348+16	57+11	370+12	20+16	233+17	31+18
Gma.5533.1.S1_at	202+0	118+2	131+4	198+3	104+7	201+7	1+6	225+7	11+8	341+10	259+11	359+13	265+17	67+16	210+16	277+17	360+18
Gma.5674.1.S1_a_at	87+1	127+3	342+8	169+6	119+8	283+7	264+14	311+17
Gma.5794.1.S1_a_at	46+2	321+1	75+2	270+3	106+6	213+7	161+8	132+8	137+13	241+18	364+15	245+16	10+17	19+18
Gma.5903.2.S1_a_at	27+2	56+1	57+2	327+8	59+5	319+7	3+8	338+13	170+14	295+16	303+17	98+18
Gma.5989.2.S1_a_at	12+0	100+1	85+6	197+7	139+7	44+14	264+15
Gma.6056.1.S1_at	106+0	132+1	367+3	216+7	114+6	270+8	158+8	287+12	364+12	19+12	65+16	252+15	245+16	137+17	36+18
Gma.6257.2.S1_a_at	297+0	81+1	282+3	182+8	96+5	178+16	296+15	306+16	133+17	145+18
Gma.6370.2.S1_a_at	15+0	60+1	325+3	135+3	355+8
Gma.6393.1.S1_at	238+0	58+2	315+2	62+6	309+5	356+5	234+6	266+7	314+8	204+14	168+15	306+16	53+17	340+18
Gma.6423.1.S1_at	204+2	320+8	328+4	179+16	281+16	214+13	138+14	282+15	175+17	217+17	5+18
Gma.6508.1.S1_at	347+2
Gma.6623.1.S1_at	369+3	211+2	281+2	208+18
Gma.6630.1.S1_s_at	253+1	204+1	76+2	222+6	133+4	279+5	145+6	11+7	230+8	369+13	113+13	164+15	124+12	297+15	43+14	220+15	282+18	315+18	217+18
Gma.6670.1.S1_at	127+0	85+2	139+2	358+6	87+8	157+6	189+7	143+8	186+15	347+15	257+17	354+18
Gma.6744.1.S1_at	155+2	351+4	303+8	90+6	129+6	338+7	159+14	56+13	57+12	341+14	235+18	370+17	20+17	192+17	348+18	284+18
Gma.6780.2.S1_at	339+0	330+1	246+2	116+3	291+4	237+18
Gma.6875.2.S1_at	79+0	362+1	69+2	15+5	74+5	63+8	121+12	97+16	149+17	228+17	42+18
Gma.6975.2.S1_a_at	107+5	222+8	76+4	150+3	322+4	108+5	80+6	153+17	206+11	275+11	220+12	325+16	18+14	135+18	14+16	77+18	61+18
Gma.6997.1.S1_at	9+2	286+1	93+2	318+3	17+4	278+5	245+6	243+7	368+12	302+13	216+17	367+17	180+17	255+17	111+16	106+17	207+17	269+18
Gma.7161.1.S1_at	214+1	5+1	217+8	138+7	3+8	190+12	320+16	165+17	204+18
Gma.723.1.A1_at	234+1	16+5	38+4	285+6	47+6	307+17	243+18
Gma.7236.1.S1_at	43+3	323+1	220+8	92+6	301+8	35+15	242+16	8+17	108+18
Gma.7376.2.S1_at	187+0	276+3	223+2	306+3	147+4	181+5	120+6	244+7	296+8	232+10	162+16	96+18
Gma.7389.1.S1_at	274+0	256+2	165+16	328+17	271+18
Gma.7611.2.S1_a_at	29+0	367+1	30+4	109+4	111+7	255+6	221+6	365+10	343+14	252+16	174+17	8+18
Gma.7631.1.A1_at	126+0	276+4	178+5	223+3	187+4	288+5	224+6	371+8	374+14	232+17	191+18
Gma.7747.1.S1_at	226+2	236+1	239+3	23+4	372+8	345+7	162+8	287+13	299+16	244+18	365+14	105+16	54+17	306+18
Gma.7800.1.A1_s_at	268+0	42+6	79+17	63+18
Gma.8007.1.S1_s_at	101+1	361+1	340+2	365+3	8+4	227+5	243+7	318+8	83+16	92+17	71+18	304+18	43+18	280+18	273+18	323+18	16+18	86+18
Gma.8053.1.S1_at	4+0	116+6	339+6
Gma.8075.2.S1_s_at	347+0	257+3	354+8	64+8	115+13	358+14	169+15	127+16	139+17	189+18
Gma.812.1.S1_at	178+0	51+1	276+2	223+4	181+4	151+7	292+15	232+16	297+17	96+18
Gma.8139.1.S1_at	196+0	228+2	41+2	0+3	351+8	129+5	45+7	31+14	362+13	79+16	91+15	69+16	67+17	195+18
Gma.8157.1.S1_at	115+0	358+3	143+5	219+8	55+7	169+7	352+8	203+16	192+13	37+14	186+18	64+16	257+18	354+18
Gma.8303.1.S1_at	320+0	76+7	142+2	40+8	285+10	175+12	289+13	325+15	359+17	294+17	281+18
Gma.8333.1.S1_at	63+2	374+1	232+3	79+7	181+18	334+15	95+15	1+13	198+16	131+15	251+18	126+18	201+18
Gma.8525.1.S1_s_at	370+0	348+1	235+2	203+3	284+4	354+5	257+6	193+8	189+13	129+13	143+13	219+14	115+15	90+16	170+17	55+18
Gma.8607.1.S1_a_at	308+1	200+1	235+4	59+4	348+5	192+8	337+16	324+18
Gma.867.1.S1_at	293+0	88+6	35+13	242+13	120+14	108+18
Gma.8776.2.S1_at	31+0	77+3	277+5	360+5	20+6	233+7	141+15	131+12	196+18	98+15	228+18	188+18	303+17	351+18
Gma.9075.1.A1_at	188+0	303+2	129+2	98+4	351+5	55+5	85+6	48+7	45+8	370+15	199+12	22+16	277+17	195+18
Gma.940.1.A1_s_at	100+0	247+1	283+2	329+5	12+4	7+7	160+7	22+18
Gma.9405.1.S1_at	131+1	156+3	201+5	95+5	320+8	191+16	359+17	294+18
Gma.976.2.S1_at	240+1	210+6	78+4	259+4	144+4	359+7	311+6	22+7	247+15	196+12	87+15	142+12	313+18	121+17	131+15	119+16	104+17	82+18
GmaAffx.10297.1.S1_at	130+2	193+1	355+3	39+3	308+8	134+14	324+17
GmaAffx.10543.1.A1_at	131+0	1+1	202+2	104+3	68+4	198+5	118+6	156+7	247+8	63+12	265+17	191+18
GmaAffx.10579.1.S1_s_at	156+0	104+1	201+2	68+3	131+5	300+5	85+6	82+8	265+10	259+13	84+14	91+15	67+16	210+17	360+18
GmaAffx.12188.1.S1_at	235+0	192+3	348+4	370+6	59+8	257+7	189+16	115+18
GmaAffx.12479.1.S1_at	168+1	76+3	165+2	101+8	306+6	124+9	164+14	26+15	282+17	175+18	234+16	315+17	217+17	345+18	214+18
GmaAffx.1301.53.S1_at	231+1	301+2	77+2	233+3	327+5	336+8	344+11	122+17	11+18
GmaAffx.13732.2.S1_at	138+0	218+1	366+3	26+4	18+6	272+6	262+7	217+8	173+11	295+12	11+13	215+15	346+15	117+17	40+17	222+18
GmaAffx.14399.2.A1_at	216+3	112+4	110+4	368+3	111+5	269+6	17+13	278+13	93+14	286+15	9+16	174+17	318+18
GmaAffx.17279.1.S1_at	290+1	227+8	53+4	316+12	66+16	13+17	211+16	369+17	167+18
GmaAffx.17478.1.A1_at	85+7	127+5	139+5	100+7	347+17	44+15	240+16	267+17	27+18
GmaAffx.18662.1.S1_at	360+2	260+1	277+4	259+3	25+6	311+5	199+6	262+7	359+8	1+17	131+16	202+17	156+16	119+17	104+18	82+18
GmaAffx.1947.1.S1_at	298+0	136+7	167+2	28+6	35+14	242+15	208+16	94+18
GmaAffx.19961.1.S1_at	230+0	103+1	147+2	254+7	296+4	306+6	215+8	6+11	88+12	72+14	314+15	21+18
GmaAffx.20667.1.S1_at	270+0	46+1	263+2	70+3	269+4	312+5	158+7	19+10	364+13	286+16	10+17	245+18
GmaAffx.20918.1.S1_at	26+3	175+1	217+3	345+3	124+8	3+8	165+13	320+15	11+17	204+18
GmaAffx.20956.1.S1_at	222+1	253+2	322+3	133+5	212+8	336+15	25+13	218+15	138+17	206+15	128+18	78+18	310+18
GmaAffx.21923.1.A1_at	112+2	111+1	110+3	207+3	368+4	161+7	106+8	36+14	286+15	290+16	174+17	318+18
GmaAffx.22343.2.S1_s_at	282+1	315+3	294+2	214+3	297+6	138+5	206+8	175+8	225+13	253+14	320+17	165+17	133+16	204+17	168+18
GmaAffx.23184.1.S1_at	206+1	262+2	260+2	310+3	272+5	128+6	138+7	327+8	51+16	215+15	117+16	373+18
GmaAffx.23475.2.S1_s_at	358+1	55+1	143+2	352+3	300+4	115+5	45+6	0+7	189+8	370+10	192+14	37+13	257+15	84+16	64+17	354+18
GmaAffx.24794.1.S1_s_at	113+0	275+1	43+2	14+3	92+4	301+5	136+6	38+7	177+8	173+12	254+10	227+13	168+15	76+15	108+16	101+18	107+18
GmaAffx.24949.1.S1_at	180+6	30+7	16+7	29+5	32+5	273+7	81+8	244+16	254+13	54+16	365+16	343+18
GmaAffx.26145.1.S1_at	11+0	215+1	253+2	133+3	346+4	322+5	168+6	40+7	173+8	78+17	310+15	124+16	25+17	26+16	260+18	366+16	18+16	231+17	206+18
GmaAffx.26359.1.S1_at	146+0	147+1	178+2	181+3	187+4	224+5	80+6	276+7	96+17	374+18
GmaAffx.27211.1.S1_at	223+5	4+1	181+6	288+6	6+17	374+18
GmaAffx.27960.1.S1_at	145+1	11+2	253+5	156+7	133+4	25+9	265+11	217+13	294+14	289+16	78+17	359+18
GmaAffx.28382.1.S1_at	273+0	182+2	32+7	236+7	89+8	105+14	299+14	306+12	287+15	54+14	252+16	365+18	340+18
GmaAffx.28886.1.A1_at	101+0	290+1	184+5	93+3	243+4	108+5	94+6	361+7	208+8	58+12	148+18	234+15	16+15	220+13	302+14	309+18	323+16	102+18	332+18
GmaAffx.28909.1.S1_at	118+0	346+1	188+2	131+8	40+6	73+5	97+6	42+7	362+14	79+18	172+17	272+16	366+17	195+18
GmaAffx.29170.3.S1_at	75+2	321+3	132+5	137+15	364+16	65+17	19+18
GmaAffx.29412.1.S1_s_at	212+0	254+3	107+7	168+8	76+6	103+5	150+6	80+7	146+8	88+13	297+12	272+13	72+15	78+14	18+15	310+16	21+17	124+18
GmaAffx.29956.1.S1_s_at	18+4	205+1	301+7	124+4	26+8	366+7	77+7	61+8	80+12	346+13	122+18	322+17	11+17	222+17	344+18
GmaAffx.3008.1.S1_at	96+4	191+3	264+8	178+10	126+15	33+12	49+17	187+16	181+17	276+18	95+17	371+18
GmaAffx.30141.1.S1_at	77+0	205+3	144+2	27+5	360+6	195+7	141+13	98+12	351+13	155+17	142+16	322+17	117+18
GmaAffx.30443.1.S1_at	58+3	176+1	372+2	164+6	113+4	99+5	66+6	148+7	361+11	227+15	204+16	243+17	101+18
GmaAffx.31247.1.S1_at	203+0	348+3	192+2	59+3	193+4	370+8	115+16	170+18
GmaAffx.32146.1.A1_at	182+1	125+1	226+7	23+8	299+12	65+13	36+14	365+15	252+16	105+17	287+18
GmaAffx.33657.1.S1_at	116+17	246+18	291+18	339+18	171+18	330+18
GmaAffx.34473.1.S1_at	164+0	309+1	356+2	316+3	102+4	50+6	99+8	53+18
GmaAffx.34735.1.A1_at	182+3	345+5	125+8	114+7	274+5	244+13	306+16	299+18	105+18
GmaAffx.36315.1.S1_at	144+0	199+1	267+2	329+14	209+16	34+14	373+15	119+17	142+18
GmaAffx.37672.1.A1_at	10+6	312+15	321+17	158+18
GmaAffx.37964.1.A1_at	35+0	94+1	108+3	194+13	154+12	211+15	136+15	177+16	293+17	28+18
GmaAffx.38227.1.S1_at	93+1	101+3	227+4	8+5	184+7	9+5	174+7	356+16	250+16	309+14	302+12	350+16	16+16	234+17	332+17	176+18	58+18
GmaAffx.3890.1.A1_at	54+7	306+4	299+8	178+7	147+5	343+8	239+13	345+13	47+14	6+15	221+16	21+17	182+18
GmaAffx.39073.1.S1_at	10+0	286+4	364+4	137+3	318+6	174+6	19+6	255+16	263+16	161+16	106+14	70+18	312+18	158+16	46+17	270+18	213+18
GmaAffx.39130.1.S1_at	330+0	171+2	291+3	278+7	339+8	237+18
GmaAffx.39529.1.S1_at	342+1	197+1	87+3	201+8	313+4	7+5	79+14	199+15	84+16	91+18	22+18
GmaAffx.39699.2.S1_at	298+1	39+4	284+7	355+6	20+7
GmaAffx.39830.1.S1_at	72+7	47+6	21+7	296+16	80+14	122+16	254+16	305+18	344+18
GmaAffx.40196.1.S1_at	330+17	17+15	243+16
GmaAffx.40242.1.A1_s_at	334+2	126+1	63+17	191+18
GmaAffx.40310.1.S1_at	287+0	365+1	36+2	65+3	299+4	340+5	343+6	54+7	105+8	111+13	161+15	236+16	32+17	273+17	226+16	106+16	180+16	367+18	114+18
GmaAffx.42064.1.S1_at	222+2	168+1	215+2	11+4	142+4	225+5	133+6	282+11	128+12	144+17	217+14	294+15	336+16	359+17	78+18
GmaAffx.42255.1.S1_s_at	80+0	107+1	8+2	230+3	54+4	108+6	120+6	212+7	150+8	220+10	83+12	249+16	92+14	221+13	310+14	38+15	43+17	88+17	6+18
GmaAffx.42779.2.S1_s_at	266+1	269+1	304+3	111+4	62+5	58+8	180+6	106+8	318+14	245+16	174+17	340+18
GmaAffx.44319.1.S1_at	44+2	179+2	267+5	264+4	49+16	328+18
GmaAffx.45213.1.S1_at	354+0	192+6	64+3	186+3	203+7	37+7	45+12	129+10	127+18	169+17	115+16	143+15	219+15	358+16	55+17	189+18
GmaAffx.45249.1.S1_at
GmaAffx.45338.1.S1_at	360+0	210+3	67+2	78+7	199+4	336+5	156+11	202+13	141+18	41+15	121+18	82+15	104+16	322+16	68+18	1+18
GmaAffx.47260.1.S1_at	262+0	210+1	218+2	336+6	311+8	349+10	82+11	119+15	11+17	222+18
GmaAffx.48291.1.S1_at	149+4	73+7	122+8	305+6	28+17	61+18
GmaAffx.49595.1.S1_at	260+0	25+3	218+2	366+6	206+7	327+6	210+7	349+14	117+13	40+15	295+17	346+18
GmaAffx.50571.1.S1_s_at	213+2	66+1	70+2	312+3	71+6	270+7	86+8	10+12	245+16	290+17	318+18
GmaAffx.51436.1.S1_at	44+3	232+8	256+4	157+14	87+13	160+15	342+15	100+16	49+18	33+18
GmaAffx.51662.1.A1_at	202+10	225+11	82+12	201+17	146+14	1+16	104+16	156+17	118+18
GmaAffx.51998.1.S1_at	62+0	255+1	83+4	58+6	24+6	30+5	314+6	164+7	304+8	151+12	340+18
GmaAffx.52122.1.S1_at	44+0	311+1	240+2	256+5	33+14	209+17	328+18	119+18
GmaAffx.52766.1.S1_at	183+0	4+6	63+18
GmaAffx.52861.1.S1_at	255+1	207+6	213+4	350+6	270+5	368+7	286+11	17+16	318+14	93+16	9+17	174+18
GmaAffx.53155.1.S1_at	213+0	46+1	158+3	106+3	70+4	269+5	368+6	263+7	161+8	137+10	17+15	364+14	19+13	286+17	10+17	245+18
GmaAffx.54673.1.S1_at	328+8	125+15	179+18	274+18
GmaAffx.55217.1.S1_at	366+0	206+6	218+5	327+7	146+13	118+16	230+13	103+16	228+16	40+17	346+18
GmaAffx.55352.1.S1_at	226+0	32+1	304+2	86+3	221+7	361+12	287+14	343+15	365+15	252+17	184+18
GmaAffx.55864.1.S1_at	179+0	282+6	239+5	105+16	271+18
GmaAffx.56121.1.A1_at	220+1	113+1	136+2	14+3	332+4	152+6	314+7	173+11	94+12	76+16	108+18	107+18
GmaAffx.5705.1.S1_at	288+0	371+1	187+2	178+3	181+4	151+5	223+7	51+7	374+14	96+16	232+18
GmaAffx.57480.1.S1_at	360+1	327+1	341+2	366+5	210+4	195+5	359+6	27+8	196+17	142+14	11+13	156+17	98+16	346+16	40+17	303+18
GmaAffx.57734.1.S1_at	9+0	318+3	174+5	93+7	17+5	246+7	367+12	123+12	350+12	207+13	111+13	109+16	302+15	112+16	110+17	368+18
GmaAffx.57735.1.S1_at	168+5	54+4	340+7	365+6	150+6	280+14	43+15	89+17	152+18	153+18
GmaAffx.58791.1.S1_at	16+1	372+1	309+6	323+3	148+6	53+12	279+14	365+17	184+18
GmaAffx.58990.1.S1_at	5+1	167+2	324+16	165+16	320+18	190+18
GmaAffx.59241.1.S1_at	315+0	217+1	297+2	162+3	274+6	253+11	165+15	145+13	133+14	306+15	53+16	204+17	168+18
GmaAffx.59856.1.S1_at	342+5	197+2	7+6	157+7	12+8	100+6	353+8
GmaAffx.60040.2.S1_at	348+2	341+8	192+4	370+3	20+5	355+6	248+7	129+15	170+18
GmaAffx.60253.1.S1_at	102+0	154+2	148+2	325+3	289+4	136+8	176+6	190+10	150+17	76+18
GmaAffx.60359.1.S1_s_at	318+0	174+1	364+3	10+3	245+4	137+5	17+6	19+7	9+8	112+12	269+11	111+14	216+15	213+16	207+15	106+15	368+16	270+17	46+18
GmaAffx.60768.1.S1_at	252+0	65+1	365+5	105+3	36+4	299+7	114+15	23+12	161+12	182+13	273+14	226+15	106+16	132+17	236+18
GmaAffx.6086.1.S1_at	276+0	181+5	371+3	224+6
GmaAffx.61549.1.S1_at	285+4	102+6	154+5	61+8	72+4	307+11	190+13	225+16	150+17	76+18
GmaAffx.62012.1.S1_at	227+1	208+1	53+2	318+4	340+8	316+18	332+10	309+16	216+16	263+17	112+16	110+15	302+16	369+18	66+18
GmaAffx.62927.1.S1_at	330+3	339+2	171+4	246+3	237+18
GmaAffx.63135.1.S1_at	301+4	187+15	344+15	145+16	133+17	120+18
GmaAffx.65062.1.S1_at	194+0	136+6	28+4	242+17	94+17	35+18
GmaAffx.65255.1.A1_at	359+0	217+2	78+2	225+14	253+15	198+18	142+14	95+18	190+17	131+18
GmaAffx.6593.1.S1_at	40+1	346+5	98+3	303+5	117+4	349+6	319+18	159+16	135+16	206+12	26+13	262+17	14+15	366+16	325+17	18+18
GmaAffx.66617.1.S1_at	145+5	212+4	307+3	178+8	147+6	162+15	249+16	21+17	50+18
GmaAffx.66942.1.S1_at	162+0	315+1	282+2	124+3	81+4	217+6	187+17	151+16	230+12	120+13	168+15	306+16	145+17	133+18
GmaAffx.67021.2.S1_at	211+0	248+1	28+8	3+6	35+15	94+18
GmaAffx.68483.1.S1_at	105+0	252+4	54+8	151+3	306+4	36+5	65+6	287+7	244+8	236+12	226+14	23+15	182+16	114+17	239+18
GmaAffx.68801.1.S1_at	219+4	41+3	202+5	0+4	48+8	141+8	363+7	69+13	22+15	362+16	91+17	84+18
GmaAffx.7004.2.S1_at	92+1	220+5	205+2	43+4	292+4	113+5	14+7	231+7	177+8	133+11	145+14	80+17
GmaAffx.70071.1.S1_at	110+2	123+1	112+3	350+3	332+4	111+5	62+8	58+7	109+8	243+12	278+15	174+13	227+14	290+16	318+16	93+17	9+18
GmaAffx.71293.1.S1_s_at	98+0	40+2	196+2	346+4	351+4	295+5	117+6	155+7	170+8	57+16	366+12	77+14	341+18	360+14	159+17	327+17	195+17	27+17	277+18
GmaAffx.71557.1.S1_at	32+0	24+1	273+2	255+3	71+4	86+5	83+6	266+8	151+17	340+16	361+18	184+18
GmaAffx.7166.1.S1_at	307+2	261+6	339+4	149+7	74+17	331+14	47+15	154+16	72+17	249+18
GmaAffx.72122.1.S1_at	54+5	340+5	178+3	299+4	244+4	204+6	212+6	105+8	226+12	23+16	162+16	239+16	282+15	345+17	164+16	297+16	315+17	182+18
GmaAffx.73059.1.S1_at	120+4	296+3	305+2	289+11	47+13	331+13	72+15	50+16	176+17	314+18
GmaAffx.73185.1.S1_at	56+3	193+1	59+5	200+8	357+18	338+16	337+18	324+18
GmaAffx.73873.1.S1_at	99+0	238+1	356+3	58+5	102+4	164+5	280+6	317+7	50+8	243+14	93+15	290+16	53+17	227+18
GmaAffx.76849.1.S1_at	128+0	88+1	124+2	218+3	336+4	103+17	230+16	51+17	133+14	254+14	222+15	80+17	215+18
GmaAffx.76950.1.S1_at	210+5	267+1	44+2	260+8	199+6	373+10	157+17	34+13	33+16	82+17	119+18
GmaAffx.76950.2.S1_at	263+3	213+5	13+6	241+15	10+17	245+18
GmaAffx.77137.1.S1_at	7+1	247+4	342+6	121+4	79+16	199+18
GmaAffx.77526.1.S1_at	50+1	266+6	275+7	164+8	212+15	120+15	307+18	107+18
GmaAffx.77709.1.S1_at	282+0	297+1	164+2	217+3	124+4	43+6	113+7	345+7	53+11	145+13	133+16	306+17	204+17	168+18
GmaAffx.77888.1.S1_at	356+0	123+4	238+3	350+5	317+7	152+6	208+12	290+18
GmaAffx.78028.1.S1_at	331+0	123+2	50+2	109+3	309+7	350+5	316+7	93+18
GmaAffx.79438.2.S1_at	286+0	9+3	174+3	278+3	290+4	93+5	245+6	17+7	184+8	269+14	255+14	302+16	263+18	111+18	368+18	110+18	207+18	216+18	112+18
GmaAffx.79727.1.S1_at	27+6	159+7	349+16	117+17	295+18
GmaAffx.79815.2.S1_at	190+0	142+5	198+8	165+8	5+15	214+15	175+16	217+17	281+18
GmaAffx.79869.1.S1_at	75+0	158+1	46+3	229+3	132+4	241+17	65+12	10+15	137+17	19+17	364+18
GmaAffx.79990.1.S1_s_at	346+3	222+5	173+4	215+3	141+4	233+17	366+13	25+15	336+18	18+13	259+16	360+16	60+18	231+17	77+18
GmaAffx.80323.1.S1_at	16+0	177+1	280+3	71+4	86+4	92+8	227+16	101+17	184+18
GmaAffx.80802.1.S1_at	337+0	338+5	200+17	59+16	281+16	308+18	193+18
GmaAffx.8083.1.S1_at	135+0	18+2	285+3	163+3	14+5	61+5	341+7	60+8	190+15	150+16	173+16	295+17	76+18
GmaAffx.81126.1.S1_at	24+1	333+1	361+17	8+18
GmaAffx.81915.1.S1_at	27+0	277+1	366+8	262+6	205+5	272+7	218+8	159+8	48+17	373+17	85+15	349+13	117+15	40+15	346+16	303+17	98+18
GmaAffx.82191.1.S1_at	165+4	271+8	179+17	256+18	44+17	267+18
GmaAffx.82534.1.S1_at	373+0	48+1	85+5	100+3	141+7	197+5	240+14	22+18
GmaAffx.82726.1.S1_at	246+0	171+1	339+2	291+3	250+17	237+18
GmaAffx.83058.1.S1_at	317+0	154+1	50+2	350+7	305+14	307+13	150+15	94+17
GmaAffx.83218.1.S1_at	302+4	58+1	275+4	350+3	123+7	136+6	333+8	290+10	94+13	108+15	93+16	243+17	227+18
GmaAffx.83385.1.S1_at	30+3	326+1	29+2	83+8	6+5	152+7	332+8	107+17	8+18
GmaAffx.83619.1.S1_at	141+3	118+4	251+2	48+4	1+5	363+5	191+15	63+18
GmaAffx.83845.1.S1_at	357+0	140+1	337+6
GmaAffx.84141.1.A1_at	128+1	310+4	260+6	205+8	259+5	1+11	122+14	253+16	215+15	344+17	322+18
GmaAffx.84404.1.S1_at	324+0	357+1	338+3	335+6	193+16	59+17	56+17	308+18
GmaAffx.86050.1.S1_at	349+1	34+7	337+3	324+5	170+7	3+13	159+13	59+18	308+16	57+17	56+18
GmaAffx.86278.1.S1_at	171+0	330+2	291+2	116+3	305+4	246+8	185+6	237+18
GmaAffx.86299.1.S1_at	184+2	54+1	8+4	252+5	365+4	306+5	53+6	279+7	290+8	89+18	58+17	304+16	255+18	164+18	266+18	226+18	30+18	83+17	62+18
GmaAffx.86571.1.S1_at	277+2	60+1	74+2	325+7	360+5	284+8	156+10	98+10	170+14	351+15	303+18
GmaAffx.86591.1.S1_at	87+0	247+1	104+8	45+3	82+7	283+5	313+6	7+7	157+8	264+15	22+16	84+17	91+18
GmaAffx.86816.1.S1_at	365+2	54+3	252+6	151+8	244+8	81+15	6+13	29+15	180+14	273+15	32+16	30+17	221+18
GmaAffx.86914.1.S1_at	122+0	146+3	80+2	145+4	97+7	120+7	205+11	292+15	336+17	249+18	231+18
GmaAffx.87028.1.S1_at	315+7	214+3	182+7	239+5	244+13	306+17	204+18
GmaAffx.8717.1.S1_at	40+0	228+1	222+4	322+3	303+4	295+5	98+6	131+7	11+8	231+13	327+16	262+18	206+15	77+16	25+18	277+16	272+18	18+18	366+18
GmaAffx.87594.1.S1_at	186+0	166+2	169+15	139+16	209+17	127+18
GmaAffx.87636.1.S1_at	192+1	370+1	284+2	235+3	203+4	193+5	355+6	20+8	115+10	55+15	155+16	90+17	170+18
GmaAffx.88095.1.S1_at	117+0	338+1	98+8	295+6	34+5	260+10	319+16	327+13	262+14	3+18	57+18	27+17	56+18
GmaAffx.88228.1.S1_at	302+3	332+3	123+5	356+6	317+5	316+5	269+6	331+7	278+12	17+17	243+16	93+18	9+18
GmaAffx.88368.1.S1_at	155+1	303+4	363+2	141+3	170+4	196+5	90+6	48+7	188+8	60+15	67+12	341+15	233+13	20+18	77+15	360+16	195+18	31+18
GmaAffx.89506.1.S1_s_at	143+3	358+2	219+3	52+3	55+6	115+5	189+8	354+16	37+17	64+18
GmaAffx.89654.1.A1_s_at	358+7	283+8	52+4	64+17	37+18
GmaAffx.89799.1.A1_at	257+0	64+1	37+2	192+5	84+4	91+5	370+6	22+7	186+8	169+18	45+15	129+18	352+16	189+18	143+18	115+18	358+18	219+18	55+18
GmaAffx.90009.1.S1_s_at	39+0	163+8	200+3	284+6	248+6	348+6
GmaAffx.90029.1.S1_at	316+0	238+2	58+4	309+3	164+5	350+6	50+7	243+16
GmaAffx.90341.1.S1_s_at	335+0	337+1	140+3	308+18
GmaAffx.90394.1.S1_at	143+0	219+1	352+2	189+3	55+4	115+5	169+6	353+7	0+8	186+14	84+14	257+16	37+18	64+17	354+18
GmaAffx.90488.1.S1_s_at	294+0	78+1	277+6	210+8	199+7	198+17	104+13	253+17	156+13	142+15	131+17	190+17	225+18
GmaAffx.90584.1.S1_at	259+0	277+1	210+2	67+3	341+5	195+5	233+6	1+14	82+14	131+14	104+15	303+14	351+16	322+16	202+18	156+18
GmaAffx.91052.1.S1_s_at	101+2	184+1	227+7	273+12	234+11	326+17	92+15	86+16	38+14	32+16	71+16	24+18	304+18
GmaAffx.91328.1.S1_at	69+0	172+1	63+2	31+3	79+4	84+8	73+18	41+11	118+12	188+13	228+14	300+16	97+18	363+17	42+18
GmaAffx.91381.1.A1_at	141+1	351+2	48+3	334+5	300+7	42+7	60+10	63+11	69+14	362+17	31+18
GmaAffx.91508.1.S1_s_at	19+0	137+1	10+2	286+3	245+4	65+7	213+13	132+12	106+11	161+12	229+16	270+14	158+15	75+17	46+18	321+18
GmaAffx.92017.1.S1_s_at	54+0	252+1	343+2	184+3	340+4	287+5	279+6	105+7	180+10	236+15	16+13	182+14	30+14	273+15	221+16	280+17	226+18
GmaAffx.92133.1.S1_s_at	272+0	18+1	25+2	206+3	26+6	277+5	262+6	231+7	327+8	131+13	303+12	322+13	228+17	295+16	222+16	40+18	346+18
GmaAffx.92390.1.S1_s_at	180+1	111+6	109+5	161+3	29+4	132+8	278+12	36+15	137+16	174+17	252+18
GmaAffx.92946.1.S1_at	207+3	216+4	112+5	110+7	270+6	269+7	174+12	10+14	286+16	278+18	17+18	9+17	318+18
GmaAffx.92978.1.S1_at	167+3	168+13	53+18	208+17	290+18
GmaAffx.92994.1.S1_s_at	192+0	348+1	284+3	69+4	354+6	203+6	235+8	219+10	155+12	143+13	90+15	129+17	196+15	41+16	170+17	55+18
GmaAffx.93381.1.S1_at	276+1	151+1	95+2	288+3	51+7	181+8	232+18
GmaAffx.93424.1.S1_x_at	280+1	99+1	234+2	86+6	148+6	182+8	53+18
GmaAffx.93493.1.S1_s_at	329+0	311+10	144+11	240+15	27+16	327+17	218+18
GmaAffx.93626.1.S1_at	21+5	191+1	96+8	63+8	276+14	181+14	97+17	147+17	146+16	4+18	224+18	223+18
