# Supplementary material for: Identification of Gene Modules Associated with Low Temperatures Response in Bambara Groundnut by Network-Based Analysis
Source: PLoS One. 2016 Feb 9;11(2):e0148771. doi: 10.1371/journal.pone.0148771 (PMC4747569; doi:10.1371/journal.pone.0148771)
Supplement: S6 Table — (XLSX) [file pone.0148771.s007.xlsx]

## Sheet: Sheet1
Gma.10013.1.S1_at	194+1	186+3	202+6	89+7	321+18	322+18	489+18
Gma.10031.1.S1_at	397+1	480+4	539+2	198+5	172+4	508+5	405+6	291+7	646+8	557+13	359+15	28+16	497+17	328+18
Gma.10153.1.A1_at	298+0	317+1	195+4	522+3	251+5	134+5	295+8	584+8	494+8	93+13	137+14	140+15	160+16	475+17	316+18
Gma.10169.1.A1_at	546+1	232+1	162+2	62+3	59+4	547+8	520+7	640+8	598+15	403+13	421+13	133+12	250+13	412+15	221+16	293+17	199+18
Gma.10282.2.S1_at	176+0	650+2	44+3	444+3	501+4	45+6	479+8	559+14	415+16	279+13	531+13	175+18	526+16	516+17	39+18
Gma.10409.1.A1_at	466+1	622+1	389+6	350+7	482+7	289+6	103+8	645+14	527+11	66+14	157+15	125+14	462+17	485+15	238+17	408+18	233+18
Gma.10458.1.A1_a_at	74+0	213+1	30+12	119+18	362+18
Gma.1047.1.S1_at	518+0	454+6	374+12	361+14	21+16	651+17	549+18
Gma.1049.1.S1_at	349+0	154+1	478+2	328+4	359+4	476+14	223+14	165+17	294+16	638+17	366+18
Gma.10514.1.S1_at	267+5	588+8	446+11	462+15	361+16	212+17	257+18
Gma.10567.1.S1_at	309+0	372+8	433+2	117+8	521+7	180+8	159+13	429+15	252+17	597+18
Gma.1058.1.S1_at	157+0	326+1	128+5	225+3	562+4	155+5	505+6	466+14	58+15	152+16	567+18
Gma.10582.1.S1_at	578+4	655+7	14+13	579+17	58+18
Gma.10582.2.S1_at	589+1	578+1	425+2	182+5	656+8	128+8	329+7	530+11	579+13	486+13	567+17	289+18
Gma.10582.3.S1_at	579+2	486+7	296+13	12+13	336+18
Gma.10647.1.S1_at	564+6	237+4	563+2	465+17	345+18
Gma.10659.1.S1_at	619+7	167+2	334+4	510+5	440+6	154+14	129+17	101+15	256+17	635+17	92+18
Gma.10721.1.S1_at	523+0	584+3	192+2	619+6	88+7	317+6	497+12	18+12	28+13	37+14	32+15	108+18
Gma.10721.1.S1_s_at	101+1	635+6	256+2	48+6	561+5	650+6	154+6	497+8	17+12	294+10	223+15	619+15	88+14	319+16	320+16	172+18	192+18
Gma.10731.1.S1_x_at	246+2	354+1	637+6	299+16	187+15	235+13	647+16	534+17	226+18
Gma.10745.1.A1_at	574+4	353+15	124+18
Gma.10754.1.S1_at	297+3	651+2	60+3	264+7	429+14	518+14	236+13	7+16	75+18
Gma.10760.1.S1_at	90+4	453+5	145+5	215+8	118+4	503+5	367+10	237+13	346+14	36+15	229+16	587+17	481+18
Gma.10764.1.S1_at	160+0	497+1	164+3	464+3	93+4	147+6	92+8	167+15	377+16	317+11	569+13	184+17	560+18
Gma.10766.1.S1_at	325+0	271+1	654+3	658+5	653+5	143+5	281+6	280+7	214+13	94+15	568+11	449+15	537+17	371+14	179+17	470+16	49+17	472+18
Gma.1079.1.S1_s_at	611+0	606+1	641+2	266+5	141+6	571+7	76+12
Gma.10794.1.S1_at	199+2	626+2	350+4	453+4	582+4	592+5	369+6	145+7	82+16	564+18	113+17	341+16	57+17	624+18	115+17	64+17	153+18	572+18
Gma.10820.1.S1_at	282+1	363+3	195+8	387+3	135+7	93+11	545+14	105+14	304+16	160+16	618+17	441+18
Gma.10853.1.A1_at	448+0	32+2	37+8	497+8	1+16	17+13	539+17	399+17	288+16	43+18	480+17	88+17	228+18
Gma.10885.1.S1_at	412+0	608+4	250+3	67+3	312+6	133+5	598+6	177+7	259+8	410+10	407+13	520+15	640+15	463+15	232+15	336+16	400+17	59+18
Gma.10899.1.S1_at	404+6	609+8	356+6	6+12	360+16	631+15	601+17	213+18
Gma.11037.1.S1_at	35+2	290+4	45+13	431+16	398+15	188+18	87+18
Gma.11084.1.S1_at	37+3	85+5	28+2	105+8	73+8	17+15	245+11	288+12	508+17	480+16	560+16	260+18	539+18
Gma.11116.3.S1_s_at	70+0	34+1	176+2	269+3	255+4	617+5	108+7	140+8	41+11	514+11	339+16	526+16	348+15	516+17	39+18
Gma.11123.1.S1_at	70+1	33+1	617+2	541+3	176+5	269+5	69+6	44+8	621+10	247+13	613+17	39+16	510+18	514+18
Gma.11123.1.S1_x_at	31+2	517+4	45+15	436+16	186+18	190+13	552+17	537+15	44+16	217+17	398+18
Gma.11164.1.S1_at	576+3	229+4	367+5	587+8	481+8	590+17	22+15	90+14	503+15	224+16	453+18
Gma.11180.1.S1_at	164+1	85+1	105+2	32+3	92+4	28+8	17+14	619+16	245+16	123+13	181+17	584+15	370+17	278+17	260+18
Gma.11201.1.S1_s_at	303+2	378+2	447+3	570+11	413+16	168+17	504+18
Gma.11225.1.S1_s_at	516+2	526+4	348+2	320+3	339+4	171+5	175+6	279+7	34+16	650+15	561+15	4+18	269+17	204+18	176+18	255+17	70+18	33+18
Gma.11235.1.S1_s_at	42+2	335+3	216+2	467+14	570+17	168+18
Gma.11256.1.S1_at	143+2	424+3	516+8	538+3	526+5	625+7	33+11	116+17	357+16	568+17	471+18
Gma.11258.1.S1_at	335+1	363+4	40+2	387+6	380+4	570+16	168+17
Gma.11303.1.S1_s_at	370+1	123+7	52+2	144+4	639+7	496+8	314+15	28+18
Gma.11305.1.S1_at	45+0	436+2	176+3	4+3	204+4	617+8	34+8	630+8	517+14	424+10	531+13	143+15	35+16	526+18	516+18
Gma.11324.1.A1_s_at	44+0	436+1	4+6	431+4	188+5	204+8	292+7	444+8	107+11	31+13	290+14	35+15	517+18
Gma.11324.2.S1_a_at	388+1	80+2	644+4	223+3	114+4	657+6	602+6	240+7	483+8	501+14	532+17	650+14	201+15	479+16	130+17	561+18
Gma.11334.1.S1_a_at	550+0	657+4	158+2	272+3	612+5	346+6	542+7	643+15
Gma.11646.2.S1_at	635+1	461+1	140+3	85+3	139+4	255+5	18+6	256+7	164+8	294+17	288+18	298+14	584+13	278+13	320+18	558+17	619+18	132+18	319+18
Gma.1166.3.S1_x_at	472+1	470+1	179+2	577+3	371+4	316+8	541+6	449+7	494+16	284+18	553+17	658+16	281+17	325+16	143+18	263+18	24+17	280+18
Gma.11704.1.A1_at	216+3	379+5	222+17	570+18
Gma.11776.2.S1_a_at	150+16	504+17	100+18
Gma.11803.1.S1_at	639+0	43+2	508+2	600+3	310+5	91+8	386+12	262+13	314+17	381+18
Gma.11891.1.S1_at	285+4	360+8	439+4
Gma.1209.1.S1_at	293+3	403+5	197+6	191+6	224+7	477+14	71+15	243+17	546+18
Gma.12281.1.S1_at	566+0	83+1	189+2	157+8	63+7	58+10	401+14	234+15	530+16	152+17	252+18
Gma.12290.1.A1_at	117+1	60+1	430+3	264+3	500+8	111+14	75+16	99+17
Gma.12309.1.S1_at	527+1	564+1	153+3	115+8	128+4	474+5	169+6	624+7	26+17	622+18
Gma.12419.1.S1_at	530+0	452+3	152+7	533+5	579+5	234+7	368+8	326+14	55+10	11+15	566+12	225+13	578+14	308+15	12+18	655+17	155+18
Gma.12503.2.S1_at	232+1	400+1	173+2	640+3	3+4	407+6	336+7	293+10	250+12	608+13	598+17	382+15	412+16	29+18	133+18
Gma.12560.1.A1_at	56+1	21+3	432+6	651+8	430+7	262+12	103+15	636+16	454+18	75+18
Gma.12611.1.S1_at	502+4	544+2	568+3	235+12	300+18	392+15	143+16	242+18	281+18
Gma.12746.1.A1_at	3+3	546+4	232+5	296+4	243+8	177+13	403+13	293+16	393+17	221+18
Gma.12761.1.S1_at	341+1	207+7	55+7	401+14	557+12	488+17	318+15	215+16	369+17	145+18
Gma.12863.1.S1_at	153+1	406+1	115+3	163+3	572+4	229+5	341+6	576+7	474+8	636+12	594+15	453+12	582+13	626+14	224+17	111+18	26+17	592+18
Gma.12911.1.A1_s_at	478+0	112+2	581+2	609+3	404+4	227+11	629+16	601+13	583+13	366+14	490+15	415+17	223+16	334+17	514+18
Gma.13005.2.A1_at	527+0	462+1	485+2	374+3	257+4	157+5	212+6	408+7	411+8	5+14	594+15	622+16	454+17
Gma.13045.1.S1_at	29+3	382+4	259+5	133+7	622+8	624+12	407+12	77+13	410+14	336+15	169+17	400+17	520+18
Gma.1308.1.S1_at	572+5	406+3	465+16	327+17	594+18
Gma.13142.2.S1_a_at	70+2	34+6	269+8	581+4	116+5	385+15	339+14	348+16	514+17	247+18
Gma.1316.5.S1_at	33+0	34+1	69+2	176+3	617+4	269+5	541+6	108+7	116+8	339+13	348+14	247+16	514+16	516+17	39+18
Gma.1316.5.S1_x_at	346+1	550+4	158+2	331+4	54+15	590+15	643+17	90+18
Gma.13174.1.S1_s_at	73+0	441+3	161+2	464+5	304+5	482+5	160+6	93+8	565+13	423+16	591+13	303+16	135+15	569+16	574+18	308+18
Gma.1320.1.S1_s_at	72+0	464+2	482+3	441+5	304+4	161+5	160+6	32+8	539+13	303+17	569+14	574+15	560+17	308+18
Gma.1320.2.S1_a_at	6+0	240+7	521+2	348+4	275+7	339+7	213+6	495+7	446+8	362+15	201+18
Gma.13231.1.A1_at	454+1	99+4	103+2	262+6	496+17	56+16	172+15	183+16	198+17	21+18	397+18	297+18	60+18
Gma.13292.1.S1_at	120+1	190+6	552+2	398+3	244+5	141+14	25+12	606+13	324+16	241+16	258+17	615+18
Gma.13296.1.S1_s_at	169+3	410+4	82+5	519+5	624+7	329+5	520+6	133+11	67+13	111+13	435+18	622+16	199+18
Gma.13316.2.S1_a_at	571+0	141+1	305+2	642+8
Gma.13323.1.S1_at	249+0	101+2	121+5	154+4	129+7	549+14	175+16	334+17	510+18
Gma.13324.1.S1_at	602+0	657+1	46+2	484+3	483+4	416+5	644+6	394+7
Gma.13325.1.S1_at	93+1	147+1	304+7	555+15	605+15	522+17	560+18
Gma.13372.1.S1_s_at	169+0	153+1	410+2	624+3	520+4	77+5	548+6	163+8	221+12	259+12	111+11	312+14	626+14	199+15	26+16	582+17	350+18
Gma.13616.1.A1_at	566+1	55+1	437+2	189+3	170+7	433+6	409+8	234+16	159+18
Gma.13643.1.A1_at	226+7	121+14	246+15	468+16
Gma.13676.1.A1_at	48+3	37+1	461+2	316+4	164+4	32+5	355+6	146+11	619+13	123+15	192+17	278+13	260+16	320+15	584+16	181+18	245+18
Gma.13786.1.S1_at	653+2	325+3	424+7	537+14	528+14	470+18
Gma.1386.1.S1_at	188+1	94+5	471+2	286+12	509+13	634+17	31+18
Gma.13868.2.S1_a_at	480+2	399+2	228+2	288+3	278+6	558+5	17+7	294+8	497+18	164+15	108+14	475+15	18+14	140+15	28+17	448+17	635+18
Gma.13910.1.S1_at	0+7	555+14	648+15
Gma.13918.1.A1_at	215+1	145+1	130+3	453+3	22+4	643+5	201+6	261+7	99+8	158+18	71+18	36+14	657+15	229+14	483+17	576+15	346+18	114+17	587+18
Gma.13928.1.A1_s_at	212+2	310+2	125+6	507+4	52+8	236+15	359+16	414+18
Gma.13970.1.A1_at	164+0	37+4	23+8	192+9	317+12	245+15	167+18	16+18	584+18
Gma.1398.1.S1_x_at	160+1	81+1	147+2	23+4	304+4	137+5	540+7	72+8	165+14	184+14	27+11	555+18	2+13	648+18	569+15	560+16	522+17	605+18
Gma.14062.1.A1_at	347+0	108+6	188+2	87+5	214+7	509+17	634+18	171+13	450+14	24+15	271+17	192+18
Gma.14118.1.A1_at	409+0	396+1	337+2	633+4	616+7	364+16	532+17	597+18
Gma.14137.1.A1_at	276+2	458+1	138+2	283+3	282+4	338+8	303+6	620+7	168+18	343+18
Gma.1417.1.S1_at	295+1	195+1	251+2	134+3	534+8	529+7	205+8	545+12	536+15	383+16	357+17
Gma.1430.2.S1_a_at	319+6	279+1	575+2	633+6	332+17	492+18	459+17	461+18
Gma.14345.1.S1_s_at	215+4	261+2	592+3	252+3	75+4	518+5	90+8	597+7	369+8	56+17	287+17	297+12	657+17	208+13	372+18	114+15	388+16	576+17	170+18
Gma.14628.1.S1_at	150+0	567+8	417+6	413+7	504+4	447+11	178+14	51+18	645+16	395+18	614+18
Gma.14666.1.S1_at	256+1	18+1	79+2	249+3	650+8	154+6	170+12	514+14	16+15	510+16	223+18	334+18
Gma.1484.1.S1_at	547+0	543+7
Gma.149.1.S1_at	75+2	262+1	5+8	636+6	315+14	438+16	460+14	418+13	233+15	60+15	432+16	430+18	238+18
Gma.15017.2.S1_at	136+2	422+3	331+4	477+3	118+14	643+15	206+17	503+18
Gma.15113.1.S1_a_at	618+0	441+1	37+2	357+3	383+5	304+6	32+8	135+15	27+14	276+18	142+16	263+15	181+15	278+15	146+16	370+18	123+18
Gma.15220.1.S1_s_at	426+2	505+1	268+3	507+5	447+4	167+6	466+14	567+16	593+17	381+18
Gma.15226.3.S1_a_at	517+0	290+7	356+11	244+13	45+11	436+13	431+15	190+14	398+17	552+18	595+17	292+18
Gma.15232.1.S1_a_at	140+2	635+4	139+4	255+4	347+4	70+7	94+6	33+7	269+8	260+15	440+15	88+14	17+18	192+16	584+17	320+18
Gma.15366.2.S1_a_at	234+0	152+3	579+5	315+18	182+18	578+16	493+15	543+18	656+17	307+17	231+17	607+18	652+18
Gma.15424.1.S1_at	540+0	389+1	147+7	482+6	328+8	486+7	308+14	473+17	430+16	125+16	480+14	432+17	117+17	569+18	198+18	277+18
Gma.15464.1.S1_a_at	636+1	592+2	594+2	535+3	454+4	224+5	626+6	350+7	582+8	56+14	82+11	77+13	153+12	418+13	115+14	411+15	406+17	344+17	64+18
Gma.15464.1.S1_x_at	609+0	501+1	65+2	404+3	479+6	459+7	240+10	227+15	631+16	549+16	601+16	556+17	583+18
Gma.1557.1.S1_a_at	115+1	307+1	425+2	612+3	543+4	474+5	456+7	153+7	547+8	435+14	26+17	592+18
Gma.15578.1.S1_at	576+1	657+2	388+2	542+3	46+4	372+7	229+6	346+8	429+16	261+13	130+11	201+16	99+15	453+14	590+18	369+16	90+17	215+18
Gma.15616.1.S1_at	474+0	113+1	153+2	64+3	272+4	456+5	307+6	576+7	57+8	111+14	626+16	26+17	592+18
Gma.15710.1.S1_at	269+2	70+8	69+5	471+8	621+12	604+16	142+15	41+17	348+18
Gma.1575.1.S1_at	430+0	56+1	344+2	473+3	10+8	110+17	535+18
Gma.15769.1.A1_s_at	206+0	130+4	362+2	22+4	609+7	643+7	104+14	559+10	603+13	136+14	248+17	483+14	587+15	442+16	583+17	302+18
Gma.15792.1.S1_at	532+1	364+4	491+3	362+8	213+12	219+17	6+18
Gma.15807.1.A1_at	190+0	76+1	244+2	398+4	552+4	285+17	606+16	265+17	641+12	511+15	402+17	340+15	258+18	187+18	615+18
Gma.15811.1.S1_at	176+4	470+4	472+7	139+8	79+5	179+6	630+7	84+14	185+12	440+16	510+17	298+18
Gma.15822.1.S1_at	449+1	322+13	585+17
Gma.15830.1.S1_s_at	370+0	263+1	146+2	278+3	281+5	181+5	538+6	43+7	179+11	164+14	37+13	140+14	85+15	357+18	105+18
Gma.15883.1.S1_s_at	353+4	159+5	574+12	321+17	20+18
Gma.15979.2.S1_at	310+0	238+1	399+4	91+6	408+7	289+13	5+14	482+15	110+16	448+17	389+18
Gma.16117.1.S1_at	299+1	265+2	266+3	606+4	458+6	187+5	222+18
Gma.16127.1.S1_at	131+18
Gma.16193.1.S1_x_at	157+1	326+1	57+4	527+4	11+5	562+6	13+8	488+14	567+15	622+17	350+18
Gma.16.1.S1_s_at	154+8	236+3	79+7	580+6	549+12	358+17	556+16	16+17	334+18
Gma.16203.1.A1_s_at	201+0	362+1	261+2	90+3	118+4	404+5	215+7	643+7	248+18	587+12	114+11	483+16	302+16	442+17	46+17	388+16	240+17	136+18
Gma.16213.1.S1_at	148+14	252+17	127+18
Gma.16368.3.S1_s_at	319+1	558+1	294+3	184+3	288+5	619+5	146+6	195+7	291+8	540+12	461+17	48+18
Gma.16524.2.S1_a_at	199+1	312+2	382+3	29+5	421+4	412+8	608+8	67+7	598+8	640+12	3+12	77+11	425+15	173+17	400+15	329+18	410+17	59+18
Gma.16554.2.S1_at	195+1	97+3	251+4	522+3	295+7	2+5	573+6	392+8	502+13	528+13	332+16	545+15	355+15	461+17	137+18
Gma.16619.1.S1_at	181+2	251+6	245+4	585+3	146+8	27+7	499+14	72+15	545+13	160+14	105+15	304+16	441+18
Gma.16636.1.S1_s_at	442+2	302+2	104+2	603+6	331+5	422+6	583+8	590+10	206+12	362+17	118+14	643+15	404+16	201+17	130+18
Gma.16674.1.S1_s_at	355+1	502+1	545+2	93+5	528+5	2+14	295+14	235+17	605+15	392+16	195+17	573+18	134+18	522+18
Gma.16678.1.S1_at	96+2	303+1	283+3	338+3	276+8	458+7	161+14	168+17
Gma.16782.1.S1_at	140+0	635+2	48+4	255+3	108+4	316+5	468+6	515+7	121+8	619+12	288+15	228+15	278+12	298+13	320+14	584+15	185+18	558+17	440+18
Gma.16838.1.S1_at	139+0	635+1	108+2	48+3	316+4	475+5	255+7	472+8	33+8	2+15	317+15	440+16	88+15	123+14	320+14	558+16	278+17	584+17	298+18
Gma.16838.1.S1_x_at	611+1	78+1	305+2	641+8	25+6	571+5	552+10	76+14	186+16	398+17
Gma.16843.1.S1_at	628+3	585+2	116+15	105+16	357+17	383+18
Gma.16887.1.S1_a_at	325+2	24+5	41+2	424+4	281+8	538+6	617+15	61+16	44+15	537+16	217+13	568+15	470+15	472+16	179+17	49+18
Gma.1689.1.S1_s_at	387+0	363+1	620+2	338+3	43+4	386+12	618+18
Gma.16980.1.S1_at	215+0	90+1	453+6	318+3	369+4	22+5	26+7	582+8	170+9	341+10	483+13	576+13	209+14	207+15	587+16	229+17	63+18
Gma.17110.1.S1_at	628+0	278+1	123+2	288+6	132+6	181+6	205+6	135+8	441+15	85+11	383+16	357+15	316+15	105+16	461+17	304+18
Gma.17145.2.S1_at	81+1	93+2	497+5	540+3	23+6	328+5	349+6	110+7	274+17	323+17	539+14	198+12	505+17	480+14	591+17	560+16	569+17	277+18
Gma.17210.1.A1_at	270+6	364+7	131+14	616+17	180+16	575+17	352+18
Gma.17217.1.S1_at	309+2	231+5	234+15	643+18
Gma.17349.1.S1_at	100+0	413+1	567+4	504+4	623+8	51+16	351+14	395+17	178+17	645+18	614+18
Gma.17372.3.S1_x_at	306+0	169+5	519+6	520+7	259+18
Gma.17385.1.S1_at	389+5	234+2	109+3	486+6	58+7	306+13	11+16	233+14	418+15	55+17	485+17	157+18
Gma.17389.1.S1_at	82+1	64+1	115+2	57+3	474+4	527+6	113+7	163+7	572+8	224+14	111+12	221+16	626+14	350+15	582+17	592+17	26+18
Gma.17431.1.S1_at	18+6	8+1	256+8	79+4	101+6	359+6	129+8	366+13	165+16	16+14	242+15	319+16	294+17	334+18
Gma.17487.1.S1_a_at	225+2	655+3	326+3	591+8	11+5	486+11	368+18	533+16	389+15	452+18	58+18	530+18
Gma.1753.1.S1_a_at	658+3	653+3	627+5	534+3	251+4	538+5	553+8	271+7	654+8	214+18	354+16	449+18	246+17	371+18
Gma.17597.1.S1_at	11+0	128+1	485+3	527+5	562+4	66+5	326+6	519+8	55+8	389+12	567+13	5+15	622+16	152+18	350+18
Gma.17628.1.S1_at	47+2	71+2	346+3	474+8	550+6	272+7	542+8	200+17	90+18
Gma.1764.1.S1_at	457+1	124+5	530+4	10+13	385+11	399+14	230+16	83+18	433+18	521+18
Gma.17710.3.A1_at	23+0	93+1	464+4	164+7	304+4	73+6	72+6	441+7	353+8	560+11	135+14	558+12	184+18	2+16	27+16	278+16	377+17	605+18
Gma.17723.1.A1_s_at	72+2	73+5	452+6	368+7	138+14	378+17	565+15	308+16	555+17	655+18
Gma.17747.1.S1_at	3+2	546+2	330+6	435+12	267+15	421+15	293+15	626+17	199+18
Gma.17750.1.A1_s_at	64+3	272+3	273+2	153+7	82+8	406+5	237+7	503+9	582+14	200+16	592+16	626+17	224+18
Gma.17756.1.A1_s_at	92+0	37+1	635+5	23+3	85+4	48+8	160+7	497+8	317+13	181+11	245+13	167+17	123+14	88+15	560+18	278+18	584+18
Gma.17766.1.S1_at	366+2	427+4	236+11	93+14	332+15	154+16	8+17	349+18
Gma.17780.1.S1_at	444+5	186+1	528+4	517+12	220+14	175+16	352+17	526+18
Gma.17781.1.A1_s_at	16+2	268+4	106+6	381+12	593+14	23+15	497+16	164+17	92+18
Gma.17915.1.S1_at	343+0	413+3	570+2	504+3	378+15	38+17	42+17	138+17	40+18	283+15	303+16	335+17	96+18
Gma.17948.1.S1_at	82+0	624+1	520+2	77+3	410+4	151+5	57+6	562+8	259+10	312+13	622+15	67+17	350+18
Gma.1796.1.S1_at	633+1	223+7	566+5	83+7	437+8	145+9	101+12	518+17	252+17	318+15	401+17	99+18
Gma.18000.1.S1_at	450+0	625+1	516+3	39+5	617+12	445+17	457+12	94+13	188+16	444+18	513+16	204+17	270+18
Gma.18049.2.S1_a_at	619+0	319+5	198+4	1+4	297+7	192+5	260+6	373+7	405+8	75+15	497+16	18+18
Gma.18054.1.S1_at	59+2	407+4	400+5	191+15	293+15	133+17	382+18
Gma.18060.1.S1_at	623+17	313+14	435+18
Gma.18068.1.S1_at	526+1	39+6	279+5	531+6	339+8	444+10	471+12	166+16	79+16	4+18
Gma.1916.1.S1_at	4+0	33+2	70+3	44+3	121+4	34+5	179+8	526+17	531+15	320+15	510+17	516+18	39+18
Gma.1920.1.A1_at	403+2	412+1	197+2	393+3	598+4	293+6	29+7	191+7	62+13	243+15	640+17	463+18
Gma.1923.1.S1_at	378+0	614+1	645+3	395+4	447+7	100+14	504+15	150+17	413+18
Gma.1993.2.S1_at	470+2	472+2	49+2	214+3	176+8	121+6	357+6	123+11	658+10	424+17	627+16	281+16	325+14	653+15	143+17	24+17	538+18
Gma.2010.1.S1_a_at	433+0	437+8	10+8	616+8	148+16	362+15	597+18
Gma.2011.1.S1_s_at	195+3	245+1	135+2	278+5	584+7	123+5	146+6	573+8	545+16	383+13	164+11	355+16	105+15	37+17	85+18
Gma.204.1.S1_at	543+1	607+5	656+2	578+3	460+4	13+5	425+6	579+17	109+18
Gma.2069.1.S1_at	287+0	240+1	644+6	495+3	373+6	580+14	75+16	261+17	459+18
Gma.2110.1.S1_x_at	605+0	132+3	377+2	332+12	545+13	93+14	540+16	23+17	160+18
Gma.2135.1.S1_a_at	619+3	575+1	320+6	440+3	321+7	121+12	193+16	635+17	139+18
Gma.2139.2.S1_s_at	528+3	166+1	0+3	220+10	141+16	305+18	35+18
Gma.2314.1.S1_at	299+0	265+1	641+5	126+5	19+15	222+16	120+18
Gma.2350.1.S1_s_at	94+2	87+1	270+2	45+5	347+7	217+6	450+15	171+16	516+17	31+18
Gma.2362.1.S1_at	83+3	55+2	408+3	234+16	318+18
Gma.2382.1.S1_x_at	120+0	398+2	244+2	552+3	595+4	217+6	76+6	107+14	241+17	647+12	35+13	324+18	615+17	511+18	340+18
Gma.2444.1.S1_at	293+1	403+4	197+3	177+7	54+6	598+8	640+13	243+14	173+15	273+16	330+18	546+18
Gma.2446.1.S1_a_at	320+0	260+1	17+2	245+8	172+5	560+7	634+8	92+9	347+17	94+18	108+16	85+17	18+18
Gma.2464.3.S1_s_at	536+8	575+15	649+15	185+16	440+17	529+18
Gma.2466.2.S1_s_at	0+1	303+13	322+16	489+16	380+18	377+18
Gma.2513.1.A1_at	97+1	134+1	295+3	181+3	2+4	298+5	251+7	132+7	27+8	586+16	545+17	137+17	316+18
Gma.2526.3.S1_s_at	379+0	428+5
Gma.2547.1.S1_a_at	403+1	293+2	177+2	191+3	412+7	54+6	598+7	393+8	640+15	463+16	546+17	243+18
Gma.2547.2.S1_at	297+0	319+2	397+2	294+4	172+4	1+5	480+8	372+7	277+8	147+12	497+12	448+13	454+14	328+15	540+18	75+17	110+18
Gma.2555.1.S1_s_at	626+0	133+1	26+2	421+3	312+8	293+8	435+7	272+17	546+14	547+18	82+15	572+15	77+18	624+17	3+18	162+18	410+18
Gma.2558.2.S1_a_at	503+0	224+2	345+2	626+6	422+17	406+10	158+17	272+15	273+17	163+16	367+17	237+18
Gma.2574.1.S1_a_at	130+0	261+1	362+2	597+3	90+6	429+5	302+13	287+14	442+13	136+17	74+18	46+15	495+18	114+16	388+17	240+18
Gma.2574.1.S1_at	0+6	368+8	427+17	555+18
Gma.2635.2.S1_at	565+0	591+3	310+4	574+3	655+5	648+5	378+6	417+17	486+15	389+16	353+17	482+18
Gma.2695.1.S1_at	513+0	444+1	445+2	44+4	617+5	45+8	220+14	526+14	450+17	516+16	171+17	39+18
Gma.2702.3.S1_a_at	628+1	295+5	146+6	97+8	621+8	304+15	515+16	461+17
Gma.2711.2.S1_x_at	118+0	643+4	583+10	136+12	556+13	287+14	603+16	104+17	442+18	302+18
Gma.2744.2.S1_a_at	209+0	208+2	405+2	394+3	63+7	145+15	318+16	215+17	557+18
Gma.2776.1.S1_at	209+1	405+1	207+2	456+4	394+4	651+5	341+6	388+7	576+8	488+15	99+13	328+15	215+16	318+18	557+18
Gma.2776.2.S1_a_at	207+0	208+1	405+2	394+3	365+7	488+11	145+14	215+16	318+17	557+18
Gma.2776.2.S1_s_at	647+7	265+7	300+6	241+7	537+18
Gma.2789.2.S1_at	586+18
Gma.2881.2.S1_s_at	257+0	376+2	91+2	361+3	66+6	462+8	588+11	414+13	599+14	9+17	454+18
Gma.2911.1.S1_x_at	6+1	74+6	119+12	431+17	30+18
Gma.2919.1.S1_at	637+1	179+3	371+5	449+3	246+4	94+7	627+10	653+12	24+13	226+15	325+15	440+16	538+17	156+18
Gma.31.1.S1_at	145+0	90+1	453+2	369+3	99+4	261+5	318+6	130+7	22+8	207+17	209+16	63+16	208+16	483+18	388+18	587+17	114+18	229+17	576+18
Gma.3173.1.S1_at	40+2	50+3	570+17	222+18
Gma.3177.1.S1_at	398+1	568+1	188+6	190+6	553+11	325+11	143+13	35+17	516+16	654+16	658+16	424+18	627+18
Gma.3181.1.S1_at	426+3	268+2	600+7	467+10	554+17	414+18
Gma.3210.1.S1_s_at	603+5	396+8	119+17	429+16	532+18	364+18
Gma.3353.1.S1_at	625+7	445+9	186+10	166+14	204+14	444+15	492+17	502+18
Gma.3390.1.S1_at	259+4	535+6	519+11	82+12	326+17	3+16	547+15	153+16	232+17	62+18
Gma.3524.1.S1_at	570+3	50+17	615+12	258+15	187+16	299+17	126+18	265+18	216+18
Gma.3543.1.S1_at	46+3	638+1	633+2	334+4	476+6	514+6	170+7	65+16	8+14	650+14	18+15	478+18	561+17	101+18
Gma.3578.1.S1_s_at	626+1	267+1	200+2	592+8	111+5	503+5	54+7	273+14	367+16	237+14	153+14	406+15	36+16	64+17	163+18
Gma.3581.2.S1_a_at	591+0	655+1	155+2	11+3	565+4	505+6	58+13	486+13	593+14	482+17	567+18
Gma.3602.1.S1_at	340+2	84+7	468+14	214+15	19+18	246+18	637+18
Gma.3606.1.S1_a_at	254+1	390+1	601+2	583+4	422+4	367+6	631+7	481+8	65+11	112+15	609+17	404+18
Gma.3701.1.S1_at	288+0	558+3	88+2	399+3	256+12	255+13	139+15	635+16	28+18	448+18
Gma.3702.1.S1_at	576+0	64+5	406+2	572+3	36+4	587+5	114+6	651+7	590+14	22+16	503+13	90+14	145+17	369+16	215+17	453+18
Gma.3705.1.S1_at	399+1	480+6	274+5	533+14	159+16	448+18
Gma.3717.1.S1_a_at	315+6	451+4	149+5	109+17	234+18
Gma.3730.2.S1_a_at	3+1	59+1	548+3	546+3	336+4	62+5	520+6	400+8	382+9	312+13	29+15	221+17	421+18	412+15	259+16	608+17	250+18
Gma.3835.1.S1_at	485+5	432+3	462+2	418+3	238+4	408+8	353+14	152+14	103+15	636+17	5+18
Gma.3862.1.A1_at	109+0	557+6	152+2	58+7	149+15	315+15	652+14	394+12	189+16	55+15	405+15	83+16	451+17	231+18
Gma.3963.2.S1_at	573+0	632+1	647+5	384+6	392+8	19+13	61+12	502+15	355+16	137+17	354+18
Gma.3967.1.S1_at	359+0	129+3	375+4	165+11	21+13	91+15	366+17	294+18
Gma.3969.1.S1_s_at	587+3	163+7	367+3	15+4	481+5	22+13	224+14	345+17	503+17	200+18
Gma.398.2.S1_at	125+1	310+1	233+4	432+5	430+8	389+14	289+16	5+17	103+18
Gma.4091.1.S1_a_at	512+6	610+17
Gma.4091.1.S1_at	388+0	183+1	46+7	373+3	644+8	495+5	74+7	348+8	112+10	501+12	650+12	261+15	479+16	130+17	201+18	561+18	459+18
Gma.4093.1.S1_at	266+1	324+1	284+5	615+4	210+7	258+8	244+11	76+16	190+17	537+18
Gma.4108.1.S1_s_at	604+1	370+8	634+6	154+15	359+16	355+17	61+18
Gma.4111.1.S1_a_at	546+0	62+8	640+6	463+8	191+14	177+15	54+17	412+14	293+16	403+17	197+18
Gma.412.1.S1_at	190+2	120+2	595+5	552+3	76+5	258+13	241+11	107+13	615+14	290+15	402+18	285+18	340+18
Gma.4245.2.S1_s_at	584+2	181+1	271+5	135+4	278+8	317+6	320+7	192+8	92+15	32+11	461+11	164+13	515+17	449+15	37+16	316+17	85+18
Gma.4263.1.S1_at	637+0	371+2	19+2	468+4	214+4	354+5	84+15	534+14	647+17	156+17	226+18
Gma.4281.1.S1_at	514+1	253+2	385+2	269+11	34+13	479+14	347+16	70+16	581+17	69+18
Gma.4312.2.S1_s_at	483+5	583+1	587+4	631+6	362+15	118+17	130+18
Gma.4324.3.S1_a_at	79+0	101+3	549+17	510+18
Gma.437.1.S1_s_at	259+0	412+3	608+3	29+3	312+4	393+5	403+6	421+8	520+14	3+13	59+12	493+13	306+17	546+14	407+16	336+16	548+17	232+18
Gma.4392.1.S1_at	97+2	295+4	156+4	653+8	134+4	2+5	135+6	195+7	498+8	515+15	371+16	536+17	316+18
Gma.4395.1.S1_at	401+1	99+3	597+4	429+4	396+18	131+17	10+17	633+12	500+18	55+18	419+18	372+17	170+17	566+18
Gma.4397.1.S1_at	440+4	420+1	247+2	509+3	613+6	637+17
Gma.4483.1.S1_at	390+0	227+1	422+2	629+3	601+4	367+6	375+17	404+16	453+18
Gma.4576.1.S1_at	561+1	139+3	459+2	33+4	108+4	48+5	635+7	140+7	256+8	319+14	228+13	279+16	294+16	334+13	288+14	291+17	348+18	39+17	320+18
Gma.4593.1.S1_a_at	635+3	101+1	18+2	48+7	255+8	650+5	561+7	154+8	319+10	228+12	291+15	558+13	619+15	294+18	16+17	334+18
Gma.4593.1.S1_x_at	212+0	66+4	361+2	462+3	267+13	588+16	9+18
Gma.4834.1.S1_at	615+0	324+3	285+2	241+8	244+13	552+14	222+15	76+17	120+18
Gma.4836.1.S1_s_at	250+0	608+1	312+5	29+8	221+4	67+5	535+8	169+10	519+14	493+11	82+12	548+13	520+16	151+18	232+16	336+17	306+18
Gma.4889.1.S1_at	634+0	192+1	172+6	539+7	373+5	370+7	508+8	108+15	85+16	37+18	32+18
Gma.4970.2.S1_a_at	201+1	130+2	99+2	215+5	501+6	597+5	90+7	429+8	556+14	587+10	483+14	644+14	114+13	495+17	240+15	183+17	388+17	287+18
Gma.5018.1.S1_at	103+1	75+6	386+3	414+5	314+6	469+15	507+14	60+12	52+13	649+16	268+17	496+18
Gma.5043.1.S1_at	123+1	494+2	281+2	280+4	370+5	284+6	276+7	499+16	105+15	449+16	49+18
Gma.5059.1.S1_at	500+0	56+3	21+7	518+18
Gma.5093.2.S1_a_at	299+2	187+1	126+2	511+3	266+4	210+7	120+17	222+18
Gma.5251.2.S1_a_at	611+3	241+1	265+4	126+3	25+5	324+6	571+8
Gma.5252.1.A1_at	224+1	9+5	257+13	162+15	527+17
Gma.5402.1.S1_at	426+0	507+2	218+2	106+3	167+4	447+6	639+7	313+15	554+14	386+15	262+17	588+18	414+18
Gma.5421.1.S1_a_at	70+5	33+3	116+2	108+8	581+4	34+5	561+8	69+8	247+11	621+14	604+18	348+15	514+16	39+17	490+18
Gma.5493.1.S1_a_at	444+2	188+2	457+2	513+5	148+6	616+18	352+16	339+15	450+18	171+18
Gma.5493.1.S1_at	24+1	653+1	325+2	627+3	658+7	245+5	654+6	156+7	320+8	515+13	94+17	449+14	536+15	371+17	472+18
Gma.5505.1.S1_at	273+0	115+4	47+3	163+3	346+5	550+7	158+7	572+8	345+15	200+15	199+17	626+18
Gma.5513.1.S1_s_at	272+0	163+2	293+9	191+16	345+16	224+14	312+15	200+17	626+18
Gma.5513.1.S1_x_at	539+5	476+2	230+5	508+6	147+17
Gma.5536.1.S1_s_at	646+5	521+1	473+2	348+5	74+7
Gma.5575.2.S1_at	282+0	283+1	96+2	263+7	458+4	138+8	499+13	441+15	343+16	618+17	105+18
Gma.5576.1.S1_x_at	569+0	480+3	308+2	198+8	539+8	399+7	482+11	349+14	389+15	147+18	540+17	110+18
Gma.5590.1.S1_at	584+0	146+1	558+2	123+3	288+4	181+5	88+6	317+7	245+8	160+16	139+12	105+15	85+13	48+13	37+17	316+15	635+16	140+17	164+18
Gma.5618.1.S1_at	98+1	39+7	348+2	175+5	339+6	501+11	492+12	4+13	471+14	561+15	255+16	650+17	459+18
Gma.5629.2.S1_a_at	553+2	494+1	295+2	298+3	263+4	281+5	658+8	24+7	654+8	541+17	475+10	577+17	316+15	472+16	470+18	49+18
Gma.5649.2.S1_a_at	263+2	280+5	24+6	538+3	573+4	123+5	654+8	143+8	434+18	355+15	502+18	470+14	568+17	179+16	49+17	61+18
Gma.5649.2.S1_at	276+0	27+1	283+5	628+4	96+4	458+6	363+8	343+11	304+16	618+17	441+18
Gma.5649.3.S1_a_at	276+1	303+1	96+3	138+3	335+4	282+5	384+6	363+7	343+14	168+15	618+17	441+18
Gma.5665.1.S1_at	333+0	458+1	263+6	241+5	343+13	541+15	49+18
Gma.5678.1.S1_a_at	615+1	258+2	53+4	120+17	244+18
Gma.5713.1.S1_at	559+0	634+1	373+2	416+7	509+5	87+12	301+17	561+16	347+18	479+18
Gma.574.1.S1_at	183+0	644+3	483+3	484+7	556+4	495+7	518+13	580+13	206+14	201+14	99+17	261+18
Gma.5750.1.S1_a_at	228+0	319+4	278+4	88+3	558+4	132+5	146+6	480+7	291+8	32+12	448+13	255+14	139+15	28+16	461+17	48+18
Gma.5903.2.S1_a_at	382+1	350+5	535+2	622+3	486+4	5+6	567+7	238+16	125+13	13+18	438+18	344+16	548+14	589+18	425+18	519+18	656+18
Gma.593.2.S1_a_at	531+8	358+3	415+7	31+4	402+5	360+6	107+7	431+13	595+12	45+14	244+15	436+16	356+17	292+18
Gma.5980.1.S1_at	294+0	319+3	646+2	297+6	1+7	288+8	132+8	397+7	459+14	256+15	255+17	359+18
Gma.6130.1.S1_at	356+0	436+3	595+2	45+7	431+4	398+7	360+17	358+16	415+14	517+16	290+18	531+17	107+18
Gma.6142.1.S1_at	403+0	191+1	197+2	54+3	412+5	626+5	177+6	421+7	199+8	273+9	59+10	173+15	640+13	62+16	162+15	243+16	3+17	546+18
Gma.6152.1.S1_at	291+0	319+1	297+2	132+3	198+4	334+5	558+8	88+8	18+10	359+17	8+16	236+18	154+17	255+16	48+17	256+18
Gma.6160.1.S1_at	553+3	97+1	280+2	195+3	251+4	205+5	134+7	2+8	586+15	577+12	354+13	137+14	357+17	316+18
Gma.6160.1.S1_s_at	62+4	463+7	14+13	393+18
Gma.6240.1.S1_at	198+0	397+1	294+2	21+3	388+4	319+8	291+6	172+7	372+8	99+12	448+14	459+17	75+18
Gma.6257.2.S1_a_at	2+0	280+3	558+2	195+5	584+5	510+5	320+7	317+7	522+8	139+13	472+11	121+18	48+14	470+15	475+17	635+17	140+18
Gma.6284.1.S1_at	187+0	126+1	265+2	647+8	606+4	511+6	19+16	222+17
Gma.6296.3.S1_at	210+6	420+5	343+12	386+16	467+18	61+18
Gma.6298.1.S1_s_at	375+3	358+13	604+15	596+18	286+17	509+18
Gma.6305.1.S1_at	442+0	603+1	136+2	559+6	583+5	362+14	643+12	201+13	609+15	130+16	206+18	118+18
Gma.6331.1.S1_at	138+1	283+1	38+2	338+4	620+4	96+6	335+7	574+8	194+13	168+16	72+16	73+17
Gma.6337.1.S1_x_at	441+0	93+4	105+6	160+4	73+4	72+5	81+7	618+8	205+15	569+14	522+14	628+16	282+16	135+16	27+16	146+18
Gma.635.1.A1_at	642+0	78+2	141+2	571+3	186+18
Gma.6353.1.S1_at	151+0	493+3	336+3	152+13	535+15	608+16	250+17	259+18
Gma.6370.2.S1_a_at	113+1	607+4	548+2	115+6	543+4	612+6	425+6	547+8	608+12	382+14	312+15	535+16	109+17	592+18
Gma.6423.1.S1_at	569+3	277+2	655+4	565+5	506+6	161+16	530+14	58+15	464+14	110+14	389+16	482+16	72+18	73+18
Gma.6460.1.S1_at	10+0	149+2
Gma.6496.1.S1_s_at	125+0	238+1	91+2	565+4	203+4	52+5	639+8	482+18
Gma.6571.2.S1_a_at	327+1	345+3	428+3	465+4	563+14	390+16	367+17	422+18
Gma.6616.1.S1_at	608+2	382+2	133+2	412+6	250+4	259+5	29+6	421+7	199+8	273+15	169+13	652+17	307+15	232+13	82+14	410+16	493+17	548+18	407+18
Gma.6670.1.S1_at	623+2	414+1	314+4	554+5	443+6	438+10	174+14	268+15	469+16	426+18
Gma.6697.3.S1_at	386+1	554+1	381+8	313+4	262+6	420+14	596+16	600+14	43+15	639+17	52+17	469+18
Gma.6762.1.A1_s_at	365+0	460+1	607+3	405+6	231+6	103+14	234+15	109+18
Gma.6791.1.S1_s_at	140+4	515+1	357+2	139+5	85+4	536+5	461+6	468+7	49+8	245+17	584+12	494+17	146+15	195+18	278+15	280+15	2+18	295+18	251+18
Gma.6822.1.S1_at	584+1	2+1	278+7	245+6	298+7	17+6	322+7	321+8	23+11	92+12	164+13	140+15	515+18	475+18
Gma.6857.1.A1_a_at	557+0	497+6	215+6	145+3	448+7	488+8	408+17	361+18	170+15	189+18	405+17	207+16	63+15	394+16	209+17	208+18
Gma.6859.1.S1_s_at	294+1	132+1	198+2	291+3	288+4	172+5	98+6	619+7	297+8	256+10	332+18	154+16	540+14	255+14	18+16	461+18	48+18
Gma.6908.1.S1_a_at	192+0	516+6	39+3	271+8	245+7	185+6	298+7	625+8	176+15	18+16	140+14	139+14	635+13	85+15	461+17	255+18	108+18	48+18
Gma.6908.3.S1_x_at	317+8	185+7	575+3	377+5	124+17	0+18
Gma.6941.1.S1_at	489+1	384+4	317+7	498+8	122+13	194+16	0+18
Gma.6962.1.S1_at	507+0	432+1	344+8	430+6	426+7	147+17	540+18
Gma.6983.1.S1_at	241+1	615+2	266+6	258+3	552+14	398+15	76+16	190+18
Gma.6998.1.S1_s_at	24+0	271+2	143+2	86+3	653+7	424+8	214+15	217+11	577+14	179+14	371+14	470+15	49+16	472+17	537+18
Gma.7005.1.S1_at	128+1	11+1	157+6	155+3	58+14	221+17	530+18
Gma.7015.1.S1_at	465+0	311+1	345+5	435+5	610+4	623+5	342+6	428+7	68+17	524+18
Gma.705.1.S1_a_at	497+2	349+1	557+2	147+5	8+4	369+6	110+8	657+18	651+15	341+15	456+17	208+15	198+15	638+15	1+18	394+17	476+18
Gma.7161.1.S1_at	519+1	425+1	589+2	77+5	13+7	435+16	133+18
Gma.7236.1.S1_at	481+6	162+6	477+7	525+17	191+18
Gma.724.1.S1_a_at	346+0	71+4	422+3	104+4	136+5	590+16	643+17	503+18
Gma.7260.2.A1_a_at	540+2	492+2	427+17	184+12	165+15	134+16	98+17	319+18
Gma.7447.1.S1_s_at	284+0	458+3	637+16	343+18
Gma.745.1.S1_a_at	294+5	366+1	16+4	223+4	514+4	510+5	129+18	65+17	255+13	154+18	79+17	561+16	101+18	650+18	256+18
Gma.7492.1.S1_at	363+2	42+1	283+4	40+3	303+7	380+8	168+17	570+18
Gma.7505.1.S1_at	400+1	232+4	493+2	306+3	407+5	59+7	579+15	14+18	67+15	382+14	29+16	250+16	259+17	608+18
Gma.7511.1.A1_at	409+1	396+1	95+2	394+5	633+7	566+8	401+14	533+17
Gma.7546.1.S1_at	620+0	387+3	144+3	138+3	303+4	380+6	96+8	586+13
Gma.756.1.S1_s_at	39+4	348+1	279+6	175+8	74+7	270+15	69+14	70+13	459+15	33+16	513+17	457+18
Gma.7586.1.A1_at	226+2	531+6	552+16	630+13	120+15	595+16	398+15	244+18	190+18
Gma.7595.1.S1_at	651+0	63+1	64+6	576+6	208+6	411+6	374+8	145+10	454+15	328+15	26+16	582+17	369+18
Gma.7631.1.A1_at	623+0	443+2	327+6	610+5
Gma.7722.1.A1_at	168+0	544+5	300+12	282+11	284+13	283+14	458+18	276+16	333+18	96+18
Gma.7733.2.S1_at	589+3	430+2	117+2	519+3	418+4	432+5	548+6	438+7	323+8	636+14	289+16	111+17	535+18
Gma.7800.1.A1_s_at	200+2	311+3	465+4	327+5	422+15	367+14	272+15	273+16	237+17	15+18
Gma.7820.1.A1_at	331+0	71+1	47+6	158+3	587+4	272+5	114+8	22+14	590+15	453+15	643+17	503+17	90+18
Gma.7823.1.S1_at	94+0	479+1	108+4	561+4	188+7	634+16	509+16	559+17	247+16	192+17	286+18
Gma.7871.2.S1_s_at	39+2	339+1	279+2	240+8	74+4	275+5	69+16	457+14	70+14	471+17	269+15	116+18	33+15	561+16	459+17	255+18
Gma.79.1.S1_x_at	8+0	328+1	147+6	401+6	533+7	277+14	376+17	366+15	476+17	165+18	638+18
Gma.8018.1.S1_at	582+0	622+1	592+2	636+4	26+4	289+5	111+7	5+7	557+8	519+17	153+15	169+18	128+18	527+18	82+18	487+18	485+17	562+18	157+18
Gma.8053.1.S1_at	645+2	378+3	639+5	150+14	413+16	567+18	466+18
Gma.8102.3.S1_at	455+0	616+4	148+18	270+16	166+17	444+18
Gma.8111.1.S1_at	464+1	482+2	389+2	160+8	124+4	466+6	20+15	462+15	565+13	233+14	591+15	648+16	203+17	574+18
Gma.8149.1.S1_at	19+1	246+5	568+3	383+5	528+7	611+18	295+13	553+13	647+16	235+18	641+17	156+16	632+18	534+18
Gma.8182.1.S1_a_at	502+0	137+1	85+6	528+3	434+5	235+16	242+17	522+15	134+15	281+15	181+16	392+17	573+18
Gma.8197.1.S1_at	292+0	595+2	436+7	609+6	30+6	107+11	290+17	360+18	358+18	531+18	415+18
Gma.8222.1.S1_at	383+0	316+2	105+3	468+7	179+6	461+8	628+18	295+17	97+17	41+16	538+17	529+16	146+15	370+16	142+17	123+18
Gma.8334.2.S1_at	531+0	415+1	360+2	290+3	596+4	301+13	292+16	129+17	356+18
Gma.8335.1.S1_at	236+0	375+1	154+6	8+4	397+14	366+12	91+16	1+15	242+16	294+17	291+18
Gma.8351.1.S1_s_at	358+2	415+6	290+6	439+3	53+8	30+16	292+17	356+18
Gma.8365.3.S1_at	257+2	212+3	588+15	7+14	9+16	318+18
Gma.8371.1.S1_at	130+1	201+2	118+2	597+6	532+7	119+8	180+15	74+15	302+14	248+15	136+17	6+18
Gma.8454.1.S1_at	144+1	387+1	335+2	27+3	42+4	283+7	282+8	386+12	637+14	618+18
Gma.8673.1.S1_at	429+1	532+1	501+4	597+5	119+4	148+7	416+14	603+10	95+16	409+18	644+15	633+17	219+18
Gma.8747.1.A1_at	315+0	460+1	607+2	405+4	612+4	543+6	209+7
Gma.8823.2.S1_at	334+1	165+2	638+4	490+5	359+12	154+13	65+14	349+15	478+16	236+17	8+18
Gma.8826.1.S1_at	406+2	237+3	422+3	227+6	36+5	254+6	390+7	22+10	311+17	345+14	224+16	200+17	503+18
Gma.8842.1.S1_a_at	452+0	530+6	58+8	161+7	202+8	155+18
Gma.8987.1.S1_at	453+0	215+3	328+6	145+4	590+4	26+6	99+8	488+8	456+16	476+15	651+18	376+18	63+17	114+16	229+16	638+17	341+18	576+18
Gma.903.1.S1_at	123+0	43+1	538+2	263+5	260+7	242+8	618+11	357+16	37+17	105+18
Gma.9178.1.S1_at	449+0	472+5	246+2	49+4	470+6	214+5	536+6	577+7	553+16	24+14	647+18	627+17	325+14	251+16	271+17	653+18	658+18	156+18
Gma.9312.1.S1_at	633+0	456+6	297+8	198+7	542+4	388+8	397+6	114+7	10+8	429+17	597+16	252+17	99+18
Gma.9498.1.S1_a_at	646+0	172+7	286+2	240+3	260+5	183+6	634+7
Gma.9630.1.S1_at	66+3	411+1	485+7	341+8	462+4	7+12	594+18
Gma.9720.1.S1_at	359+1	236+4	465+2	301+3	254+17
Gma.9733.1.S1_at	456+0	638+2	212+2	476+3	599+15	349+17	369+18
Gma.9917.1.S1_at	184+2	605+6	380+4	321+5	23+16	160+17	194+18
Gma.9975.1.S1_at	178+0	38+2	351+3	203+6	600+6	504+16	417+14	168+15	161+17	413+18
Gma.9981.1.S1_at	196+0	525+4	551+3	50+5	477+18
GmaAffx.10780.1.S1_at	338+6	377+4	42+4	335+8	574+8	194+18
GmaAffx.11503.1.S1_at	593+6	314+8	451+10	167+12	106+18	639+18	600+18	508+18	52+18
GmaAffx.12727.1.A1_at	608+0	289+1	312+2	133+3	67+4	535+7	232+9	307+14	336+14	59+15	493+16	425+17	173+18	548+17	407+17	400+18
GmaAffx.1301.53.S1_at	357+0	105+5	354+5	585+18	181+13	628+17	97+16	146+16	529+17	142+18
GmaAffx.1301.70.S1_s_at	489+0	494+4	573+3	235+6	322+4	283+6	434+17
GmaAffx.14686.1.S1_at	437+1	514+5	247+2	159+11	69+15	457+18
GmaAffx.15307.1.S1_at	554+0	314+1	467+2	262+3	144+12	363+12	420+16	52+12	268+15	300+16	596+17	469+18
GmaAffx.15717.1.A1_at	144+0	363+1	27+3	338+3	620+4	574+5	42+6	414+10	618+18
GmaAffx.1590.1.S1_at	240+0	46+1	114+2	297+4	644+4	483+5	657+8	208+7	372+8	650+12	459+12	201+17	130+16	99+16	261+17	561+17	215+18
GmaAffx.15945.1.A1_s_at	482+0	110+1	353+2	464+6	486+4	152+5	5+6	530+7	540+8	655+14	157+12	155+15	203+16	238+14	591+15	277+15	308+16	125+18	565+18
GmaAffx.15984.1.S1_at	254+0	227+1	422+5	601+5	481+7	367+7	629+6	311+16	404+17
GmaAffx.16417.1.S1_at	469+8	443+17	588+17	554+18
GmaAffx.16512.1.S1_at	534+7	134+8	235+8	61+15	502+15	137+16	355+17	528+18
GmaAffx.16660.1.S1_at	177+3	250+5	403+7	197+8	296+18	62+17	463+18
GmaAffx.17213.1.S1_at	405+3	209+3	207+3	208+4	657+7	337+5	566+6	80+7	234+12	401+10	497+15	318+16	328+17	557+18
GmaAffx.17279.1.S1_at	645+0	614+1	447+2	178+4	504+13	150+17	100+18
GmaAffx.1836.1.S1_at	95+1	337+1	409+2	633+3	500+5	219+8	532+12	429+17	252+18
GmaAffx.19896.1.S1_at	297+1	1+1	198+2	646+3	291+7	372+6	359+14	75+18
GmaAffx.1991.1.S1_at	552+0	217+1	190+2	76+3	120+4	595+8	292+7	511+11	324+15	141+17	517+13	31+15	340+15	424+16	107+17	35+18
GmaAffx.20418.1.A1_s_at	480+1	230+1	88+2	228+3	125+4	476+7	277+7	159+14	488+14	28+17	448+18
GmaAffx.20918.1.S1_at	59+1	336+1	407+2	232+8	173+5	133+15	608+15	29+17	67+17	382+18
GmaAffx.20956.1.S1_at	533+0	252+1	349+6	394+10	337+14	55+14	476+12	63+14	633+15	638+16	170+17	566+18
GmaAffx.21184.1.S1_at	290+5	595+14	120+17	244+18
GmaAffx.21668.1.A1_at	293+0	197+1	177+2	412+3	191+4	54+5	250+6	393+7	62+13	3+13	463+14	640+16	243+17	546+18
GmaAffx.21923.1.A1_at	112+3	609+2	130+5	65+4	581+6	30+6	390+17	254+16	442+12	136+16	631+18	227+18	601+17	583+18
GmaAffx.22129.1.A1_at	209+2	208+1	207+2	394+3	365+4	1+6	315+6	172+8	234+15	318+17	557+18
GmaAffx.22343.2.S1_s_at	64+1	229+2	367+2	68+3	651+5	163+5	411+8	200+10	224+15	636+16	111+17	594+18
GmaAffx.2287.1.A1_at	493+1	548+2	400+2	173+4	336+5	59+6	421+14	67+12	29+13	412+14	608+15	250+16	382+17	312+18
GmaAffx.23184.1.S1_at	485+6	66+7	189+3	125+7	462+6	233+8	466+16	622+13	464+14	557+16	318+17	5+18
GmaAffx.24893.1.S1_at	95+0	337+1	396+2	566+8	437+7	83+8	533+14	364+18
GmaAffx.24896.1.S1_at	624+1	82+2	169+4	520+3	77+4	652+5	548+7	29+10	412+10	67+14	312+16	133+17	199+18
GmaAffx.24949.1.S1_at	374+1	341+6	66+8	406+8	111+15	636+16	582+17	594+18
GmaAffx.26145.1.S1_at	29+0	177+1	403+3	250+3	598+4	293+5	312+6	197+7	133+8	410+10	520+13	3+15	407+14	243+14	546+14	232+15	59+16	463+18	640+18
GmaAffx.26359.1.S1_at	504+0	150+1	466+5	168+3	567+6	414+6	417+7	100+7	614+15	600+12	426+15	38+16	639+14	447+17	645+15	351+16	378+18	178+18
GmaAffx.26497.1.A1_at	588+0	313+1	262+5	443+4	413+6	554+7	212+13	387+10	462+12	645+13	639+16	507+18	91+18	218+18	426+18	268+18
GmaAffx.26692.1.S1_at	531+1	358+1	631+3	601+7	360+6	290+7	581+11	544+13	436+11	292+14	609+15	4+16	65+17	356+18
GmaAffx.2745.1.S1_at	644+0	80+5	484+4	559+3	602+4	603+5	286+7	364+14	501+16
GmaAffx.2745.2.A1_at	593+3	100+6	413+7	378+14	203+17	423+18
GmaAffx.28624.1.S1_at	485+0	344+4	233+3	432+8	103+13	152+15	111+13	454+15	582+16	636+18	592+18
GmaAffx.28886.1.A1_at	566+7	530+15	252+18
GmaAffx.29897.1.S1_at	253+1	596+1	509+6	300+5	554+12	314+14	386+16	637+18
GmaAffx.29926.1.S1_at	199+3	312+7	133+4	293+7	250+8	626+7	547+11	640+12	3+13	407+14	162+15	546+17	232+18
GmaAffx.29956.1.S1_s_at	254+2	367+3	331+3	104+3	227+4	390+5	136+6	345+15	311+18	200+17	503+18
GmaAffx.29978.1.S1_at	451+0	417+18	72+16
GmaAffx.31196.1.S1_s_at	627+1	516+4	526+3	41+3	143+4	86+7	325+8	44+10	398+16	528+16	568+16	179+17	217+18
GmaAffx.31209.1.S1_at	113+2	329+1	13+2	656+3	307+6	182+6	589+8	435+15	567+13	622+14	133+15	382+17	289+18
GmaAffx.31247.1.S1_at	268+0	507+3	106+2	218+3	639+4	323+7	645+8	443+18	465+11	554+13	313+18	413+15	588+17	414+18
GmaAffx.31689.1.S1_at	522+7	165+4	202+17	332+17
GmaAffx.31794.1.S1_at	311+3	610+1	327+7	196+5	512+18
GmaAffx.31950.1.S1_at	597+0	364+1	201+5	261+8	252+4	532+6	599+7	590+8	396+17	10+15	21+14	219+16	114+16	372+17	633+18
GmaAffx.32030.1.A1_at	117+0	432+1	344+2	56+3	438+4	60+7	323+6	473+7	238+8	535+14	110+16	540+17	103+18
GmaAffx.32615.1.S1_at	45+4	513+4	444+8	292+4	290+13	213+17	107+15	31+16	455+18	517+18
GmaAffx.33201.1.S1_at	323+1	430+1	507+2	233+3	344+5	238+5	60+6	418+8	636+14	454+15	103+16	110+17	540+18
GmaAffx.33657.1.S1_at	180+0	10+2	83+6	521+5	597+17	159+18
GmaAffx.34450.1.S1_at	449+6	355+5	568+6	537+7	489+15	538+14	384+17	281+18
GmaAffx.34785.20.S1_at	199+7	622+8	327+5	162+12	113+14	425+15	329+16	174+18	77+18
GmaAffx.35242.1.S1_at	630+0	45+1	44+2	292+3	595+6	356+7	415+11	290+16	107+13	35+16	517+17	531+18
GmaAffx.35681.1.S1_at	83+2	385+1	170+8	409+7	180+8
GmaAffx.36266.1.A1_at	430+4	344+7	313+10	103+16	535+17	289+18
GmaAffx.36315.1.S1_at	360+3	53+4
GmaAffx.36387.1.A1_at	584+6	649+1	185+3	253+4	16+6	193+17	121+16	214+16	108+15	140+16	468+18	139+18
GmaAffx.36499.1.S1_at	304+0	105+1	618+2	72+3	73+5	160+7	499+7	494+12	283+18	574+15	276+15	146+15	282+18	27+18	135+18
GmaAffx.36677.1.S1_at	302+0	603+1	136+2	559+5	583+8	404+12	590+12	201+13	501+15	609+15	118+16	130+17	206+18
GmaAffx.3712.1.S1_at	588+1	623+1	342+2	414+4	554+7	313+6	391+17	426+18
GmaAffx.37202.2.S1_at	204+1	513+1	270+2	4+3	166+5	45+8	431+8	175+10	220+15	517+13	450+13	526+14	352+18	171+18
GmaAffx.37221.1.S1_at	204+2	617+4	513+2	220+9	171+17	625+18
GmaAffx.37484.1.S1_at	74+8	9+11	599+18
GmaAffx.38591.1.A1_at	106+4	268+6	395+2	38+3	178+7	100+11	593+16	413+17	504+18
GmaAffx.3897.1.S1_at	28+0	318+7	557+7	488+8	456+15	297+14	198+13	125+17	288+13	230+18	88+17	480+18	228+18	399+18
GmaAffx.39130.1.S1_at	371+0	122+1	214+3	49+7	515+8	434+6	538+14	641+15	494+15	271+14	654+14	245+15	24+15	263+16	658+17	156+18
GmaAffx.39818.1.S1_at	171+0	625+3	516+5	444+13	188+15	541+14	94+14	515+15	617+17	204+17	270+18
GmaAffx.39867.1.S1_at	423+0	231+4	381+10	464+16	234+17	593+18
GmaAffx.40890.2.S1_at	368+0	530+1	58+3	486+5	161+6	655+17	155+18
GmaAffx.41724.1.S1_at	369+0	215+2	90+3	590+3	26+4	22+5	145+6	503+7	488+8	254+18	346+15	481+17	64+12	564+17	114+14	36+18	572+17	576+17	229+18
GmaAffx.41866.1.S1_at	636+2	75+1	592+5	594+3	111+4	582+5	7+6	462+18	432+15	66+17	485+16	418+15	198+14	341+15	651+16	212+18	60+18
GmaAffx.42064.1.S1_at	352+0	517+2	431+18
GmaAffx.42190.1.S1_at	376+0	474+1	476+2	527+3	208+4	115+5	372+6	113+7	576+8	557+13	488+16	448+15	369+16	328+17	592+18
GmaAffx.44319.1.S1_at	159+1	270+2	459+7	171+12	348+14	385+18	521+17	339+18
GmaAffx.45740.1.S1_at	96+1	284+1	276+4	333+3	282+6	126+6	138+7	343+18
GmaAffx.46439.1.S1_at	255+2	561+3	650+2	501+7	599+5	112+7	457+7	479+8	339+15	291+14	388+12	297+17	98+17	183+18	348+17	279+18	240+18
GmaAffx.47225.1.S1_at	365+1	315+1	656+2	607+7	182+4	103+14
GmaAffx.47649.1.S1_at	48+1	85+2	316+6	357+8	492+8	245+11	205+17	98+18	558+14	288+17	132+17	134+17	146+17	320+17	319+18
GmaAffx.47829.1.A1_at	66+1	485+4	233+2	257+3	374+4	408+6	212+8	9+15	414+12	588+16	466+15	353+15	594+16	5+17	454+18
GmaAffx.478.5.S1_at	640+4	243+8	296+7	598+16	403+14	197+16	29+15	393+18	177+18	412+18
GmaAffx.48291.1.S1_at	23+3	353+1	73+2	482+3	160+4	72+5	389+6	466+7	593+8	451+16	408+14	308+14	523+16	574+18
GmaAffx.48525.2.S1_at	327+0	375+2	345+4	588+4	311+4	426+11	469+15	68+16	15+17
GmaAffx.4891.1.A1_at	464+7	5+1	567+2	353+6	482+8	413+5	106+14	11+14	462+15	408+16	645+17	351+18
GmaAffx.49866.1.S1_at	386+2	554+2	570+8	218+10	40+14	596+16	469+17	300+18
GmaAffx.49949.1.S1_at	139+6	472+6	536+2	316+7	246+4	515+6	357+7	637+8	649+17	84+16	226+14	529+15	440+18
GmaAffx.50180.1.A1_at	596+2	391+8	465+15	313+16	467+17	262+15	554+18	314+18	386+18
GmaAffx.50811.2.S1_at	472+0	49+1	179+2	577+3	121+4	630+5	371+6	86+18	658+13	281+14	143+15	553+18	298+15	325+15	24+16	653+17	280+18
GmaAffx.51085.1.S1_at	116+8	87+2	175+12	279+14	348+17	41+18
GmaAffx.51609.1.S1_at	470+0	49+1	179+2	577+3	541+4	371+5	468+6	121+7	140+8	553+14	627+14	298+11	143+16	271+18	653+16	658+17	280+16	325+17	24+18
GmaAffx.51874.1.S1_at	275+2	117+3	430+7	599+15	110+17	540+18
GmaAffx.52028.1.S1_at	115+0	456+1	576+2	153+4	113+5	57+5	64+8	547+7	158+8	592+18
GmaAffx.52122.1.S1_at	140+5	635+8	280+10	621+18	558+13	510+14	88+15	2+17	298+17	317+18
GmaAffx.52722.1.S1_at	638+0	456+2	274+2	376+3	223+6	399+7	542+8	401+12	557+12	8+14	369+15	488+18	349+17	328+18
GmaAffx.53155.1.S1_at	104+3	330+7	379+18	54+14	551+18	525+18
GmaAffx.53755.1.S1_at	65+0	8+2	581+5	638+12	366+16	490+16	514+17	223+18
GmaAffx.54208.1.S1_at	561+2	347+1	650+7	581+3	4+8	112+6	459+8	631+15	247+14	583+14	46+16	240+16	286+18	559+18
GmaAffx.5432.1.S1_at	539+0	399+1	88+2	277+3	1+4	569+5	230+6	288+7	198+8	147+14	110+14	497+17	32+16	28+17	448+18
GmaAffx.54673.1.S1_at	237+5	227+8	330+6	390+7	36+8	453+17	22+18
GmaAffx.55096.1.A1_at	389+0	464+3	353+2	73+3	72+5	486+5	110+6	5+7	466+8	277+11	225+17	574+13	310+18	655+17	125+15	591+18	308+16	203+18	565+18
GmaAffx.55187.1.S1_at	80+4	587+1	388+5	287+3	46+8	248+5	484+6	559+7	644+8	118+14	145+13	261+14	643+16	130+16	90+17	215+18
GmaAffx.55782.1.S1_at	644+1	80+3	657+3	602+3	416+4	483+6	287+7	518+13
GmaAffx.55782.1.S1_x_at	418+0	66+2	527+2	157+3	462+4	233+5	408+6	374+7	594+12	152+17	5+15	636+15	454+16	350+17	582+18
GmaAffx.55864.1.S1_at	389+4	482+5	579+2	289+4	110+7	452+5	152+6	14+7	155+11	589+11	13+13	225+13	203+15	656+15	591+16	578+17	565+17	655+18
GmaAffx.56116.1.A1_at	656+0	543+5	519+2	562+3	505+4	582+16	636+17	350+18
GmaAffx.58990.1.S1_at	557+3	448+8	369+8	318+8	622+5	453+8	564+14	128+14	209+11	638+13	399+14	629+18	208+15	456+16	63+17	476+18
GmaAffx.59009.1.S1_at	384+0	322+1	434+15	194+16	0+18
GmaAffx.5913.1.S1_at	514+2	604+3	366+5	544+17	65+15	478+16	581+18	269+18
GmaAffx.59560.1.S1_at	119+3	551+4
GmaAffx.59848.2.S1_at	461+8	502+3	332+2	528+7	279+12	625+15	220+17	98+18
GmaAffx.59853.1.S1_at	548+0	407+1	336+2	306+3	259+11	250+13	535+14	109+15	382+16	312+17	608+18
GmaAffx.59856.1.S1_at	280+1	573+2	263+2	522+3	384+4	2+8	441+12	449+15	49+16	316+17	499+18
GmaAffx.6017.2.S1_at	183+3	240+5	287+7	74+7	261+17	201+18
GmaAffx.60495.1.S1_at	43+8	649+7	75+17	262+18
GmaAffx.60697.1.S1_at	23+1	557+1	328+2	18+8	164+8	147+5	318+6	28+8	394+15	198+12	539+16	17+12	167+16	1+17	172+16	560+16	480+17	88+18
GmaAffx.60768.1.S1_at	251+8	322+8	536+16	577+18
GmaAffx.61157.1.S1_at	441+7	502+6	276+13	585+17	135+14	263+16	573+17	494+18
GmaAffx.61161.1.S1_at	264+0	56+8	396+5	252+18
GmaAffx.61327.1.S1_at	112+1	609+1	650+4	4+4	364+4	261+6	459+7	580+8	279+11	416+16	240+12	46+14	442+15	603+18	644+17	556+18
GmaAffx.61526.1.A1_s_at	355+0	137+1	528+2	492+3	61+4	499+6	235+15	134+13	392+15	220+18	522+16	573+17	281+18
GmaAffx.62129.1.S1_at	200+0	453+7	22+5	224+5	643+5	163+9	331+18	36+15	229+13	422+18	237+17	587+15	104+18	346+17	367+18
GmaAffx.62648.1.S1_at	413+0	100+4	168+3	150+4	570+4	614+14	395+13	51+17	178+15	378+16	447+18	38+18
GmaAffx.63044.2.S1_at	487+4	106+1	225+6	11+6	593+17	147+17
GmaAffx.63157.1.S1_at	308+6	616+6
GmaAffx.63297.1.S1_s_at	323+0	432+2	268+2	426+3	91+4	106+5	262+14	414+18
GmaAffx.64357.1.S1_at	539+1	1+5	52+2	260+8	274+6	32+17	381+18
GmaAffx.64406.1.S1_at	604+2	253+3	286+5	634+5	420+6	596+7	87+13	347+16	94+17	301+18
GmaAffx.65061.1.S1_s_at	298+5	514+1	613+2	16+5	334+5	249+18	121+17	475+14	101+16	79+18	176+17	34+18
GmaAffx.65693.2.S1_s_at	647+6	265+3	611+7	299+6	398+11	120+15	190+18
GmaAffx.66556.1.S1_at	524+1	239+6	598+16	428+18	610+18
GmaAffx.66651.1.S1_at	204+0	444+1	445+2	431+4	270+5	517+10	171+16	339+17
GmaAffx.66805.1.S1_at	510+1	247+1	490+2	223+6	334+4	385+5	613+6	69+17	33+11	101+14	70+16	65+18	581+17	269+16	478+17	34+18
GmaAffx.67157.1.S1_at	536+0	316+1	139+7	468+6	541+8	449+8	205+16	450+15	271+13	529+14	251+15	245+17	317+18
GmaAffx.67657.1.S1_at	526+0	625+1	39+2	171+3	424+4	450+5	320+6	41+8	188+17	617+18	70+17	4+17	44+18	204+16	217+16	33+17	176+18
GmaAffx.67686.2.S1_at	107+0	35+4	455+2	513+10	166+12	398+13	444+13	44+14	436+17	292+16	431+18	45+18
GmaAffx.67823.2.S1_at	7+0	99+5	484+13	287+13	21+14	264+18	170+17	651+18
GmaAffx.69148.1.S1_at	589+0	329+1	487+2	344+3	656+7	77+5	151+6	157+8	221+11	259+14	535+16	350+17	289+18
GmaAffx.69775.1.S1_at	169+2	624+2	410+3	82+4	77+6	232+6	3+7	151+7	412+13	250+14	29+15	259+16	67+18
GmaAffx.70071.1.S1_at	275+1	74+2	433+5	10+7	597+15	599+17	457+17	159+18
GmaAffx.70172.1.S1_at	573+1	2+3	494+3	134+3	298+8	427+7	81+17	304+14	355+15	502+16	93+17	137+18
GmaAffx.70364.1.S1_at	17+0	464+16
GmaAffx.70836.1.S1_at	512+1	327+18	610+18
GmaAffx.70948.1.S1_at	551+0	379+4	330+17	477+18
GmaAffx.71267.1.S1_at	516+0	175+1	625+4	424+3	39+4	41+5	204+14	444+14	166+18	528+12	4+16	33+16	176+17	44+18
GmaAffx.71436.1.S1_at	66+0	57+1	485+2	456+3	128+4	157+5	153+6	267+17	5+11	592+16	622+18	350+18
GmaAffx.7166.1.S1_at	502+2	355+3	137+5	186+3	166+4	568+8	354+7	492+7	526+12	86+14	134+13	627+14	424+16	534+17	392+18
GmaAffx.71834.1.S1_at	627+8	97+7	468+15	515+14	193+18	357+16	383+17	536+18
GmaAffx.72071.1.S1_s_at	58+0	452+1	389+7	533+3	159+4	368+6	578+9	419+15	13+11	655+12	308+14	566+15	55+16	326+18	155+18
GmaAffx.72116.1.A1_at	358+0	415+1	175+6	340+6	290+8	4+13	44+13	292+17	544+18	595+18	176+15	630+18	436+18	356+18
GmaAffx.72621.1.S1_at	364+1	119+1	429+6	362+7	597+8	396+12	542+16	603+14	95+17	46+17	219+18
GmaAffx.72693.1.S1_at	401+0	530+3	349+7	58+5	409+14	230+14	638+14	155+16	337+17	566+18
GmaAffx.72708.1.S1_at	553+1	627+6	658+6	156+3	647+4	392+7	97+8	246+14	19+17	528+17	354+18
GmaAffx.72720.1.S1_at	111+3	592+7	289+2	608+7	382+7	221+6	259+8	430+14	306+15	438+17	519+16	493+14	589+17	307+16	117+18	548+17	344+18
GmaAffx.73059.1.S1_at	515+0	316+5	468+2	371+6	193+8	498+16	97+15	271+15	653+14	627+15	658+16	251+17	529+18
GmaAffx.73776.1.S1_s_at	434+7	241+18	210+18	35+15	86+14	143+16	24+17	325+18
GmaAffx.73867.2.S1_at	281+3	156+5	370+2	41+3	123+6	143+6	637+16	434+14	449+14	214+17	568+16	357+17	179+18
GmaAffx.74451.1.A1_at	480+0	508+1	1+2	560+3	569+5	274+5	260+7	277+8	73+13	147+14	497+16	28+17	32+18
GmaAffx.75214.1.S1_at	110+0	147+3	332+2	93+7	389+8	430+17	132+12	323+18	473+18	184+16	319+14	569+17	277+17	432+18	198+18
GmaAffx.75467.1.S1_at	617+0	34+3	472+4	577+3	70+6	49+6	515+8	284+15	450+14	280+17
GmaAffx.75958.1.S1_at	657+5	114+3	550+2	372+4	47+7	476+8	158+8	532+16
GmaAffx.76095.1.S1_at	607+0	182+1	612+3	113+4	307+4	487+5	365+6	102+7	656+8	109+18
GmaAffx.76849.1.S1_at	61+2	343+5	415+13	604+17	490+17	531+18
GmaAffx.76876.2.S1_at	137+2	618+6	632+17	184+13	97+12	135+13	27+14	134+15	181+16	195+17	605+18
GmaAffx.76884.1.S1_at	243+0	3+1	162+2	232+3	62+4	640+6	54+18	421+17	191+18	250+14	412+14	199+14	197+17	403+18	626+17	293+18
GmaAffx.76950.1.S1_at	102+0	113+8	474+7	307+8	3+8	421+11	221+15	199+18
GmaAffx.77709.1.S1_at	493+0	307+2	407+2	232+3	82+6	410+7	344+6	259+13	250+17	289+14	608+15	535+17	382+17	312+18
GmaAffx.77888.1.S1_at	556+3	129+12	249+17	79+14	112+16	7+18	580+18
GmaAffx.77988.1.S1_at	47+0	612+1	542+2	607+6	71+4	158+6	272+7
GmaAffx.78028.1.S1_at	525+0	379+3	491+4	477+18
GmaAffx.78045.2.S1_at	398+0	190+3	76+2	244+3	120+4	141+10	258+14	324+14	615+15	340+16	35+17	107+18
GmaAffx.7838.3.S1_at	658+2	534+1	280+2	295+3	654+4	627+5	653+6	647+7	156+8	568+9	217+11	354+13	472+14	577+16	371+16	49+17	470+18
GmaAffx.78551.1.S1_s_at	386+0	314+1	467+2	414+7	313+5	443+7	426+13	420+12	268+14	218+17	639+16	391+18	469+18
GmaAffx.78599.1.A1_at	591+7	648+4	89+14	81+15	161+17	202+18	93+18
GmaAffx.78983.1.S1_at	601+2	287+4	631+2	549+3	583+6	206+13	129+16	261+14	112+17	580+17	501+18	609+18
GmaAffx.79210.1.A1_at	318+0	497+1	328+2	488+3	448+7	350+8	234+6	476+12	456+13	63+12	408+16	1+13	208+18	207+18	394+18	405+18	209+18
GmaAffx.79727.1.S1_at	132+1	278+2	298+2	228+3	288+4	88+5	294+8	256+13	160+12	475+13	461+14	139+17	140+16	48+17	635+18
GmaAffx.79990.1.S1_s_at	286+0	416+3	483+7	583+3	603+4	442+5	302+6	631+8	581+9	118+10	4+14	347+17	479+18
GmaAffx.80465.1.S1_at	569+1	539+3	192+7	73+17	147+16	160+11	497+16	81+18	93+16	32+16	23+18	164+18
GmaAffx.80492.1.S1_at	650+0	255+1	479+2	459+3	347+4	18+5	256+7	269+8	279+15	286+16	348+16	388+17	46+18	39+15	334+16	223+17	240+18
GmaAffx.80582.1.S1_at	487+3	624+4	128+6	157+4	11+4	169+8	567+14	582+17	350+18
GmaAffx.80802.1.S1_at	15+2	631+7	311+14
GmaAffx.81636.1.S1_at	57+1	572+1	15+6	488+14	622+16	453+17	26+18
GmaAffx.81915.1.S1_at	203+0	591+1	655+2	225+4	310+4	308+5	161+15	353+13	72+13	486+17	389+18	482+18
GmaAffx.81996.1.S1_at	55+0	83+1	394+6	170+5	337+8	419+7	409+8	58+12	530+15	252+18	533+18	401+18
GmaAffx.82078.1.S1_at	466+2	622+2	289+7	150+4	413+6	100+8	106+16	425+13	562+14	157+13	13+17	225+18	128+15	645+17	11+18	351+18
GmaAffx.82261.1.S1_at	217+1	354+3	61+3	434+6	528+8	553+9	24+11	424+16	538+16	41+17	143+15	641+18	281+17	654+18
GmaAffx.82511.2.S1_at	277+0	560+1	480+5	308+3	539+5	73+14	72+16	23+13	304+14	93+15	147+17	540+17	110+18
GmaAffx.82790.1.S1_at	168+2	504+4	467+8	222+3	38+11	216+17	42+16	40+17	50+18	335+18
GmaAffx.82924.1.S1_at	78+0	305+3	25+7	266+8	141+5
GmaAffx.83300.1.S1_s_at	64+4	564+1	229+3	153+8	68+5	272+8	199+15	626+16	453+17	26+18
GmaAffx.83619.1.S1_at	235+0	522+1	494+2	384+3	281+4	134+6	181+8	499+17	502+17	355+18	137+18
GmaAffx.83729.1.S1_at	387+5	303+8	203+3	20+4	380+8	124+12	482+13	73+15	441+15	464+18	353+18	72+18
GmaAffx.839.1.S1_at	185+1	98+2	321+3	148+17	193+15	580+18
GmaAffx.83942.1.S1_at	229+0	114+1	474+2	36+3	115+7	64+7	341+6	456+8	208+8	590+16	145+13	90+15	99+17	453+17	369+18	215+18
GmaAffx.84199.1.S1_at	472+3	470+3	49+3	541+3	371+7	617+6	630+8	647+14	653+11	295+12	325+14	658+15	553+16	280+17	498+18
GmaAffx.84433.1.S1_at	13+1	182+3	656+5	589+6	12+4	530+9	58+14	608+15	109+16	486+17	579+18
GmaAffx.84584.1.S1_at	486+2	608+5	14+2	109+5	58+5	13+13	655+14	336+15	182+17	12+17	578+18
GmaAffx.84623.1.S1_at	501+8	129+6	631+12	287+13	183+14	575+18	556+17	549+18
GmaAffx.84634.1.S1_at	269+4	65+2	479+3	69+4	478+5	404+6	559+9	415+11	583+15	247+17	514+17	490+18
GmaAffx.85140.1.S1_at	350+0	636+1	592+2	26+4	594+4	454+5	111+8	145+8	163+14	562+17	487+16	64+13	418+16	341+17	82+17	411+17	153+17	485+18
GmaAffx.85212.1.S1_at	631+0	248+1	601+3	559+3	227+4	302+5	556+6	442+8	136+8	206+10	581+15	65+13	479+14	118+17	609+16	112+18	404+18
GmaAffx.85225.1.S1_at	278+0	317+1	245+2	17+3	619+4	298+5	440+6	181+7	2+8	108+17	139+15	37+15	316+12	48+13	85+16	92+18	635+18	140+17	164+18
GmaAffx.85293.1.S1_at	135+3	142+2	632+4	122+17	499+17	383+18
GmaAffx.85330.1.S1_s_at	338+13	647+10	620+15	295+15	195+16	211+18
GmaAffx.85368.1.S1_at	483+1	346+4	229+5	237+3	248+4	36+8	261+10	118+15	130+12	145+16	503+15	643+18	22+17	215+17	90+18
GmaAffx.85662.1.S1_at	414+0	443+1	594+6	465+4	9+8	391+17	639+10	212+11	257+16	361+15	462+16	426+17	268+18
GmaAffx.85964.1.S1_at	519+0	13+1	329+2	344+3	656+4	578+6	425+8	486+11	535+17	289+18
GmaAffx.86058.1.S1_at	453+3	369+4	429+8	136+10	657+10	71+15	442+12	331+16	229+14	346+15	576+16	36+17	114+18
GmaAffx.86175.2.S1_at	225+0	565+1	655+2	203+3	648+4	555+7	155+8	353+15	72+13	389+15	486+16	147+17	482+18
GmaAffx.86499.1.S1_at	350+2	582+2	111+2	99+3	26+5	454+5	636+6	535+7	224+8	163+16	113+18	527+16	456+18	307+18	474+18	418+18	64+18	153+17	115+18
GmaAffx.86571.1.S1_at	464+8	417+3	381+6	447+16	648+12	225+14	167+14	106+17	505+17	451+18
GmaAffx.86705.1.S1_at	636+3	111+2	582+4	454+3	588+6	462+16	485+12	374+18	66+15	64+15	68+18	406+18	411+18
GmaAffx.86914.1.S1_at	292+2	190+4	356+2	436+6	244+5	398+8	402+14	290+12	340+16	107+17	531+18
GmaAffx.87092.2.S1_at	420+1	509+7	469+2	358+4	467+16	314+16	386+17	301+18
GmaAffx.8712.1.S1_s_at	429+0	201+3	261+5	99+7	252+4	364+5	362+6	532+8	521+15	95+18	433+17	372+16	180+18	633+17	10+18
GmaAffx.87196.1.S1_at	412+4	177+4	29+6	133+8	197+7	191+8	512+16	3+15	463+16	59+17	640+18
GmaAffx.87594.1.S1_at	459+5	429+7	473+15	212+14	376+15	446+18	521+17
GmaAffx.87761.1.S1_at	639+1	52+3	378+6	218+7	413+12	314+14	618+17	381+18
GmaAffx.87888.1.S1_s_at	227+2	631+1	556+2	583+3	254+4	390+5	415+7	65+13	30+17	112+16	404+17	609+18
GmaAffx.88197.1.S1_at	80+0	657+1	484+3	46+6	416+4
GmaAffx.88786.1.A1_s_at	442+1	302+1	416+5	559+4	219+5	136+6	364+10	532+14	118+13	609+14	206+16	501+18
GmaAffx.88815.1.A1_s_at	242+1	634+2	509+2	490+3	301+15	116+16	544+17	269+18
GmaAffx.88920.1.S1_s_at	184+0	377+6	648+7	81+15	137+15	160+18	93+18	545+18
GmaAffx.89017.1.A1_s_at	25+1	299+4	126+4	76+13	120+16
GmaAffx.8929.1.S1_at	543+0	365+2	612+2	315+3	307+4	182+5	550+6	460+7	109+18
GmaAffx.89508.1.A1_s_at	382+0	259+1	312+2	250+3	29+4	579+5	535+7	133+8	578+15	307+12	59+13	306+16	400+15	407+15	548+15	232+17	493+18	336+18
GmaAffx.90019.1.S1_s_at	112+0	501+1	404+2	65+3	356+6	118+7	30+8	603+14	415+15	302+15	227+17	442+15	631+17	583+16	556+18	601+18
GmaAffx.90026.1.S1_s_at	327+4	428+1	623+4	342+5	239+17	524+18	512+18
GmaAffx.90027.1.S1_s_at	25+0	141+1	641+2	266+3	511+7	354+18
GmaAffx.90296.1.A1_s_at	550+1	607+2	113+3	543+3	365+4	47+5	307+6
GmaAffx.90341.1.S1_s_at	620+2	510+2	514+6	253+6	34+17
GmaAffx.90360.1.S1_at	178+1	395+1	645+2	504+14	413+15	100+18	150+18
GmaAffx.90388.1.S1_at	258+0	285+1	324+2	241+4	222+12	244+14	552+15	76+18	190+17	120+18
GmaAffx.90488.1.S1_s_at	95+7	180+8	506+6	352+4	148+17	270+18
GmaAffx.90570.1.S1_at	541+0	34+2	70+4	33+5	445+4	204+5	577+6	44+8	625+10	171+12	143+15	450+17	516+18
GmaAffx.90677.1.S1_at	105+0	441+2	304+8	545+6	144+18	370+11	283+17	600+17	387+18	276+17	282+17	27+17	363+18
GmaAffx.90753.1.S1_at	172+0	584+4	319+7	185+3	132+5	17+6	16+7	139+12	85+13	256+15	18+15	37+16	635+17	48+18
GmaAffx.90762.1.S1_s_at	338+0	144+2	613+2	387+4	303+4	96+7	586+15
GmaAffx.90838.1.S1_s_at	205+8	628+6	34+10	116+12	269+14	475+18
GmaAffx.91121.1.S1_at	350+1	5+1	567+2	289+3	488+5	67+8	435+8	425+14	408+13	564+16	169+15	157+16	77+16	66+16	128+17	57+18	527+18
GmaAffx.91328.1.S1_at	342+0	443+1	313+2	327+5	610+4	150+8	174+17
GmaAffx.91372.1.S1_at	169+1	410+1	520+2	82+3	562+4	57+7	77+7	67+12	199+17	26+18
GmaAffx.91387.1.S1_at	516+1	171+1	654+2	450+3	526+4	41+7	220+7	320+8	617+10	445+18	492+15
GmaAffx.91411.1.S1_x_at	199+0	224+1	26+2	293+5	111+6	200+6	421+7	115+16	82+14	153+14	572+16	163+17	64+14	162+17	273+18	546+17	272+18
GmaAffx.91478.1.S1_s_at	658+0	424+1	653+2	271+3	553+5	156+5	534+6	654+7	529+8	214+10	528+14	472+14	536+15	179+16	371+17	217+18
GmaAffx.91569.1.S1_s_at	146+0	205+1	142+3	282+4	621+6	304+16	383+17	357+18
GmaAffx.91582.1.S1_s_at	254+3	390+6	65+16	488+18
GmaAffx.91593.1.S1_at	436+0	470+5	121+7	44+8	577+8	340+13	531+18
GmaAffx.91630.1.S1_s_at	583+0	601+1	556+2	415+3	559+8	227+7	248+6	563+7	30+15	580+12	479+15	112+16	609+17	404+18
GmaAffx.91648.1.S1_s_at	235+1	585+4	545+17	354+18
GmaAffx.91748.1.S1_at	372+0	170+1	223+2	396+3	95+4	98+6	337+7	252+12	401+15	597+17	364+17	429+18
GmaAffx.91760.1.S1_at	260+0	286+1	604+2	192+8	373+7	509+5	242+6	347+16	87+17	94+18
GmaAffx.91821.1.S1_s_at	140+1	48+1	139+2	256+3	108+4	164+5	18+6	255+7	475+8	185+17	228+16	16+17	320+13	278+16	298+17	88+18	619+17	558+18	584+18
GmaAffx.92017.1.S1_s_at	582+1	111+1	454+2	594+3	350+4	592+6	103+6	432+14	344+14	60+16	64+12	233+17	406+16	485+15	411+16	487+17	418+18
GmaAffx.92133.1.S1_s_at	246+0	214+1	468+8	19+6	333+16	363+14	253+17	538+16	420+18	226+18
GmaAffx.92180.1.S1_x_at	476+0	223+1	376+2	366+4	533+14	478+12	488+13	401+16	328+15	8+17	369+17	349+18
GmaAffx.92229.1.S1_s_at	52+0	600+1	43+7	426+4	351+5	310+8	268+7	588+10	413+14	554+16	414+16	314+17	381+18
GmaAffx.92270.1.S1_at	59+3	3+8	546+6	463+4	243+6	421+12	191+13	197+15	133+12	293+13	403+16	29+15	177+17	412+18	598+18
GmaAffx.92390.1.S1_s_at	611+2	25+2	187+5	141+8	120+12	449+15	354+17	568+18
GmaAffx.92635.1.S1_s_at	305+0	78+8
GmaAffx.92649.1.S1_at	90+5	130+7	503+5	118+7	206+4	104+15	47+15	71+17	302+12	149+18	136+15	331+17	483+16	346+17	587+18
GmaAffx.92672.1.S1_s_at	416+0	484+1	388+4	287+3	46+4	80+6	183+6	483+8	240+8	364+15	261+14	501+17	650+18
GmaAffx.92678.1.S1_s_at	395+0	614+2	351+2	178+3	426+8	100+16	414+13	5+14	413+15	466+17	567+17	150+18
GmaAffx.92694.1.S1_x_at	373+0	291+2	397+3	1+8	275+5
GmaAffx.92802.1.S1_s_at	553+7	534+4	235+5	511+6	210+7	299+8	586+10	190+12	19+16	577+14	354+16	246+17	371+18
GmaAffx.92872.1.S1_s_at	591+4	605+7	555+4	203+5	89+15	593+12	353+16	93+18
GmaAffx.92905.1.S1_s_at	440+1	496+7	262+16	193+15	468+17
GmaAffx.92910.1.S1_s_at	561+0	459+2	4+2	501+4	256+5	18+6	479+7	101+8	240+12	46+14	388+12	223+14	39+15	279+17	644+18	334+18
GmaAffx.92935.1.S1_s_at	341+0	208+5	21+2	229+7	406+5	60+8	7+17	328+15	454+16	518+18	369+18
GmaAffx.92946.1.S1_at	410+5	234+14	312+17	109+18
GmaAffx.92994.1.S1_s_at	627+2	271+1	86+2	156+3	658+4	24+5	553+6	325+7	251+8	214+12	577+11	536+14	179+15	472+16	470+17	371+18
GmaAffx.93028.1.A1_s_at	658+1	553+4	625+2	24+3	627+7	271+6	280+8	156+8	281+8	449+14	217+16	568+18
GmaAffx.93250.1.S1_s_at	565+2	225+1	591+2	155+3	308+4	203+5	12+7	530+12	579+14	161+18	389+14	58+17	452+17	482+17	486+18
GmaAffx.93304.1.S1_s_at	487+0	460+2	182+2	425+3	589+4	578+5	543+8	519+7	13+8	486+15	109+17	289+18
GmaAffx.93493.1.S1_s_at	602+1	80+1	114+2	484+3	47+4	542+5	46+6	394+7	388+8	590+10	90+15	99+17	328+18
GmaAffx.93522.1.S1_s_at	627+0	654+1	553+2	156+3	653+4	24+5	534+6	271+7	280+8	179+10	577+15	449+17	470+13	536+16	217+16	49+16	472+17	371+18
