# Supplementary material for: Identification of Gene Modules Associated with Low Temperatures Response in Bambara Groundnut by Network-Based Analysis
Source: PLoS One. 2016 Feb 9;11(2):e0148771. doi: 10.1371/journal.pone.0148771 (PMC4747569; doi:10.1371/journal.pone.0148771)
Supplement: S7 Table — (XLSX) [file pone.0148771.s008.xlsx]

## Sheet: Sheet1
Gma.5401.1.S1_s_at	1_module	-0.617116	Down
Gma.4889.1.S1_at	1_module	-3.53073	Down
GmaAffx.86278.1.S1_at	1_module	-2.60863	Down
Gma.9405.1.S1_at	1_module	-0.750248	Down
GmaAffx.26359.1.S1_at	1_module	-2.89492	Down
GmaAffx.83619.1.S1_at	1_module	1.57009	Up
Gma.8333.1.S1_at	1_module	-2.12843	Down
GmaAffx.82726.1.S1_at	1_module	-1.43548	Down
Gma.17660.1.S1_at	1_module	-1.47709	Down
Gma.15710.1.S1_at	1_module	1.91339	Up
Gma.18093.1.A1_at	1_module	0.277878	Up
GmaAffx.5705.1.S1_at	1_module	4.6242	Up
Gma.7376.2.S1_at	1_module	0.928786	Up
Gma.15909.1.A1_at	1_module	0.70034	Up
Gma.1608.2.S1_at	1_module	-3.25182	Down
GmaAffx.40242.1.A1_s_at	1_module	0.497286	Up
Gma.6875.2.S1_at	1_module	-0.709114	Down
Gma.6780.2.S1_at	1_module	-0.874856	Down
GmaAffx.86914.1.S1_at	1_module	-0.596059	Down
GmaAffx.33657.1.S1_at	1_module	2.37012	Up
Gma.12117.1.S1_at	1_module	4.48347	Up
Gma.7800.1.A1_s_at	1_module	0.990105	Up
Gma.13910.1.S1_at	1_module	1.3647	Up
Gma.13413.1.A1_at	1_module	-4.33989	Down
Gma.3250.1.S1_a_at	1_module	-1.02681	Down
Gma.10303.1.S1_at	1_module	-1.22737	Down
GmaAffx.6086.1.S1_at	1_module	-0.554654	Down
Gma.7631.1.A1_at	1_module	0.566699	Up
Gma.1056.1.A1_at	1_module	1.08991	Up
Gma.8053.1.S1_at	1_module	-1.28282	Down
GmaAffx.91328.1.S1_at	1_module	-1.07342	Down
Gma.812.1.S1_at	1_module	0.877364	Up
GmaAffx.10543.1.A1_at	1_module	0.654591	Up
Gma.4997.1.S1_at	1_module	-1.37069	Down
Gma.10713.1.S1_x_at	1_module	1.16147	Up
Gma.5163.2.S1_at	1_module	2.90554	Up
Gma.3589.1.S1_at	1_module	-2.15865	Down
GmaAffx.39130.1.S1_at	1_module	-1.18167	Down
Gma.16244.1.A1_at	1_module	1.08725	Up
Gma.16.1.S1_s_at	1_module	0.468197	Up
GmaAffx.3008.1.S1_at	1_module	0.927747	Up
GmaAffx.28909.1.S1_at	1_module	-0.926457	Down
GmaAffx.52766.1.S1_at	1_module	0.772287	Up
Gma.17974.1.S1_at	1_module	-5.55883	Down
Gma.16567.2.S1_at	1_module	1.05128	Up
Gma.18079.1.S1_s_at	1_module	-1.6095	Down
GmaAffx.39830.1.S1_at	1_module	3.7879	Up
GmaAffx.27211.1.S1_at	1_module	-4.32327	Down
Gma.149.1.S1_at	1_module	1.43805	Up
Gma.4210.1.S1_at	1_module	1.8964	Up
Gma.2917.1.S1_at	1_module	-0.180521	Down
GmaAffx.93381.1.S1_at	1_module	1.14263	Up
Gma.4091.1.S1_a_at	1_module	0.539378	Up
GmaAffx.93626.1.S1_at	1_module	-1.04255	Down
GmaAffx.62927.1.S1_at	1_module	-0.930356	Down
GmaAffx.65255.1.A1_at	1_module	1.35819	Up
Gma.3524.1.S1_at	1_module	-1.39282	Down
GmaAffx.90488.1.S1_s_at	1_module	-0.995743	Down
Gma.5532.1.S1_a_at	2_module	0.878376	Up
Gma.5674.1.S1_a_at	2_module	-1.0503	Down
Gma.9075.1.A1_at	2_module	0.70504	Up
GmaAffx.23475.2.S1_s_at	2_module	1.45035	Up
Gma.2911.1.S1_x_at	2_module	1.1883	Up
Gma.15730.1.A1_at	2_module	0.644304	Up
Gma.412.1.S1_at	2_module	0.846421	Up
GmaAffx.31247.1.S1_at	2_module	1.465	Up
Gma.4636.1.S1_at	2_module	1.41297	Up
Gma.17628.1.S1_at	2_module	0.478489	Up
Gma.17431.1.S1_at	2_module	1.74678	Up
Gma.6744.1.S1_at	2_module	-0.959709	Down
Gma.12207.1.S1_at	2_module	0.627955	Up
Gma.13817.1.S1_at	2_module	0.882595	Up
Gma.13393.1.S1_at	2_module	-1.03856	Down
Gma.10282.2.S1_at	2_module	2.23111	Up
GmaAffx.87594.1.S1_at	2_module	-1.47064	Down
Gma.8075.2.S1_s_at	2_module	-0.788145	Down
GmaAffx.86591.1.S1_at	2_module	0.871556	Up
Gma.8139.1.S1_at	2_module	-1.46446	Down
Gma.8157.1.S1_at	2_module	-1.87042	Down
GmaAffx.87636.1.S1_at	2_module	1.36634	Up
GmaAffx.60040.2.S1_at	2_module	-0.909023	Down
GmaAffx.12188.1.S1_at	2_module	-2.08822	Down
Gma.10720.2.S1_x_at	2_module	1.01722	Up
GmaAffx.68801.1.S1_at	2_module	-0.621683	Down
GmaAffx.39529.1.S1_at	2_module	-0.392267	Down
Gma.6670.1.S1_at	2_module	-2.55448	Down
Gma.409.3.S1_at	2_module	-0.881268	Down
Gma.17854.1.A1_s_at	2_module	-0.512123	Down
Gma.17756.1.A1_s_at	2_module	1.13503	Up
Gma.8525.1.S1_s_at	2_module	2.03697	Up
Gma.15464.1.S1_x_at	2_module	-1.49208	Down
Gma.4705.2.S1_at	2_module	-1.24315	Down
Gma.13292.1.S1_at	2_module	-0.915875	Down
Gma.15039.2.S1_at	2_module	-0.736532	Down
GmaAffx.89799.1.A1_at	2_module	-0.510321	Down
GmaAffx.89654.1.A1_s_at	2_module	-1.09462	Down
GmaAffx.89506.1.S1_s_at	2_module	-0.592498	Down
GmaAffx.45213.1.S1_at	2_module	1.76691	Up
GmaAffx.92994.1.S1_s_at	2_module	0.426251	Up
GmaAffx.90394.1.S1_at	2_module	-0.622427	Down
GmaAffx.77137.1.S1_at	2_module	1.05158	Up
Gma.6508.1.S1_at	2_module	-1.09167	Down
GmaAffx.20667.1.S1_at	3_module	-0.950508	Down
GmaAffx.76950.2.S1_at	3_module	0.885307	Up
GmaAffx.77709.1.S1_at	3_module	2.51288	Up
GmaAffx.53155.1.S1_at	3_module	0.355131	Up
GmaAffx.54673.1.S1_at	3_module	0.822161	Up
GmaAffx.55352.1.S1_at	3_module	1.45153	Up
Gma.4578.1.S1_s_at	3_module	1.04364	Up
Gma.15811.1.S1_at	3_module	0.733478	Up
Gma.15850.1.S1_at	3_module	-0.333038	Down
Gma.5794.1.S1_a_at	3_module	-0.849664	Down
GmaAffx.40310.1.S1_at	3_module	-0.826088	Down
GmaAffx.32146.1.A1_at	3_module	0.561686	Up
Gma.17486.1.S1_at	3_module	-0.950077	Down
Gma.12298.1.S1_at	3_module	0.904373	Up
Gma.13828.2.S1_at	3_module	-3.47498	Down
GmaAffx.44319.1.S1_at	3_module	2.88164	Up
Gma.13616.1.A1_at	3_module	1.22884	Up
Gma.7747.1.S1_at	3_module	-0.785796	Down
GmaAffx.87028.1.S1_at	3_module	-2.18133	Down
Gma.7389.1.S1_at	3_module	-0.895113	Down
GmaAffx.79869.1.S1_at	3_module	-0.860863	Down
GmaAffx.86816.1.S1_at	3_module	-1.23382	Down
GmaAffx.82191.1.S1_at	3_module	0.9223	Up
GmaAffx.59241.1.S1_at	3_module	0.857929	Up
GmaAffx.60768.1.S1_at	3_module	-0.556842	Down
GmaAffx.68483.1.S1_at	3_module	4.40381	Up
GmaAffx.72122.1.S1_at	3_module	-0.746131	Down
GmaAffx.50571.1.S1_s_at	3_module	1.50438	Up
GmaAffx.3890.1.A1_at	3_module	-0.750341	Down
Gma.16475.2.S1_at	3_module	0.795557	Up
GmaAffx.52122.1.S1_at	3_module	2.10703	Up
Gma.3835.1.S1_at	3_module	1.6453	Up
Gma.16117.1.S1_at	3_module	0.409623	Up
Gma.16111.3.S1_a_at	3_module	0.478045	Up
GmaAffx.28382.1.S1_at	3_module	-0.461425	Down
GmaAffx.29170.3.S1_at	3_module	-4.89173	Down
Gma.2451.1.S1_at	3_module	-0.487151	Down
Gma.6056.1.S1_at	3_module	-0.55864	Down
Gma.6257.2.S1_a_at	3_module	0.77576	Up
Gma.2302.2.S1_x_at	3_module	-1.84539	Down
Gma.10824.1.S1_at	3_module	-1.13619	Down
GmaAffx.55864.1.S1_at	3_module	6.35878	Up
GmaAffx.92017.1.S1_s_at	3_module	-0.378294	Down
Gma.4307.1.S1_at	3_module	-1.26563	Down
Gma.1164.2.S1_at	3_module	1.98924	Up
Gma.15424.1.S1_at	3_module	-0.859258	Down
Gma.13241.1.S1_at	3_module	-1.19093	Down
GmaAffx.37672.1.A1_at	3_module	2.05235	Up
GmaAffx.91508.1.S1_s_at	3_module	-0.412437	Down
Gma.2883.1.S1_at	3_module	0.806674	Up
GmaAffx.66942.1.S1_at	3_module	-0.842098	Down
GmaAffx.39073.1.S1_at	3_module	-0.557155	Down
GmaAffx.34735.1.A1_at	3_module	1.17784	Up
Gma.12998.1.S1_at	3_module	1.57001	Up
Gma.16985.1.S1_at	3_module	-0.524557	Down
Gma.10354.1.S1_at	3_module	-1.2704	Down
GmaAffx.22343.2.S1_s_at	3_module	0.401732	Up
GmaAffx.24949.1.S1_at	3_module	2.07194	Up
Gma.5308.1.S1_s_at	4_module	-0.553515	Down
GmaAffx.39699.2.S1_at	4_module	-0.669125	Down
Gma.2776.2.S1_s_at	4_module	1.18531	Up
GmaAffx.1947.1.S1_at	4_module	0.780871	Up
Gma.867.1.S1_at	4_module	0.581541	Up
GmaAffx.84404.1.S1_at	4_module	1.26008	Up
Gma.8607.1.S1_a_at	4_module	0.369122	Up
Gma.1563.2.S1_a_at	4_module	0.699795	Up
Gma.15653.1.S1_at	4_module	1.60824	Up
Gma.2987.1.S1_at	4_module	-0.919471	Down
Gma.4172.1.S1_at	4_module	-0.873411	Down
GmaAffx.56121.1.A1_at	4_module	0.420913	Up
Gma.4414.1.A1_at	4_module	-0.900817	Down
Gma.4392.1.S1_at	4_module	-1.3219	Down
Gma.7236.1.S1_at	4_module	0.605279	Up
Gma.1679.1.A1_at	4_module	3.06207	Up
Gma.6975.2.S1_a_at	4_module	0.478561	Up
GmaAffx.29956.1.S1_s_at	4_module	-0.516125	Down
GmaAffx.42255.1.S1_s_at	4_module	-0.603164	Down
GmaAffx.86050.1.S1_at	4_module	-4.69964	Down
Gma.12565.1.A1_at	4_module	3.84858	Up
Gma.1356.1.S1_at	4_module	-0.578466	Down
Gma.13381.2.S1_at	4_module	1.51842	Up
Gma.17972.1.S1_at	4_module	-0.709286	Down
GmaAffx.8717.1.S1_at	4_module	2.31586	Up
GmaAffx.86571.1.S1_at	4_module	-1.21803	Down
GmaAffx.80802.1.S1_at	4_module	0.786962	Up
GmaAffx.8083.1.S1_at	4_module	-3.46366	Down
GmaAffx.24794.1.S1_s_at	4_module	-0.607165	Down
GmaAffx.88095.1.S1_at	4_module	0.677639	Up
GmaAffx.73185.1.S1_at	4_module	-0.952175	Down
GmaAffx.10297.1.S1_at	4_module	1.3533	Up
GmaAffx.1301.53.S1_at	4_module	-3.47814	Down
GmaAffx.7004.2.S1_at	4_module	-0.754205	Down
GmaAffx.71293.1.S1_s_at	4_module	1.55403	Up
Gma.16554.2.S1_at	4_module	-1.4943	Down
Gma.1840.1.S1_a_at	4_module	-0.819933	Down
Gma.2558.2.S1_a_at	4_module	-0.861693	Down
Gma.1626.1.S1_a_at	4_module	-0.539902	Down
GmaAffx.37964.1.A1_at	4_module	-1.23916	Down
Gma.17934.1.S1_at	4_module	0.492245	Up
Gma.2555.1.S1_s_at	4_module	2.61858	Up
Gma.6370.2.S1_a_at	4_module	1.63157	Up
Gma.13316.2.S1_a_at	4_module	0.456559	Up
Gma.11260.1.S1_a_at	4_module	0.576579	Up
Gma.11168.1.S1_at	4_module	0.702476	Up
Gma.16524.2.S1_a_at	4_module	0.205943	Up
Gma.13182.2.S1_at	4_module	-0.89754	Down
GmaAffx.90009.1.S1_s_at	4_module	0.693335	Up
GmaAffx.30141.1.S1_at	4_module	0.490423	Up
GmaAffx.67021.2.S1_at	4_module	5.97379	Up
GmaAffx.6593.1.S1_at	4_module	0.911648	Up
GmaAffx.65062.1.S1_at	4_module	0.841927	Up
Gma.4452.1.A1_s_at	4_module	2.37212	Up
Gma.8776.2.S1_at	4_module	1.35082	Up
Gma.8303.1.S1_at	4_module	-0.29891	Down
Gma.12911.1.A1_s_at	4_module	4.15364	Up
GmaAffx.83845.1.S1_at	4_module	-1.23956	Down
Gma.4668.1.S1_at	4_module	-0.885112	Down
Gma.4650.1.A1_at	4_module	-0.494092	Down
Gma.12481.2.S1_a_at	4_module	0.99937	Up
Gma.1166.3.S1_x_at	4_module	-0.440866	Down
Gma.11531.1.S1_s_at	4_module	-0.39366	Down
GmaAffx.79990.1.S1_s_at	4_module	1.26558	Up
GmaAffx.79815.2.S1_at	4_module	1.00921	Up
GmaAffx.13732.2.S1_at	4_module	1.66965	Up
Gma.3758.2.S1_x_at	4_module	1.54608	Up
Gma.6623.1.S1_at	4_module	0.616002	Up
GmaAffx.90341.1.S1_s_at	4_module	1.06899	Up
GmaAffx.58990.1.S1_at	4_module	1.66641	Up
Gma.10653.1.S1_at	4_module	-3.01473	Down
Gma.4593.1.S1_x_at	4_module	-0.453724	Down
GmaAffx.21923.1.A1_at	5_module	-1.23275	Down
GmaAffx.19961.1.S1_at	5_module	3.64429	Up
GmaAffx.83058.1.S1_at	5_module	-0.328066	Down
GmaAffx.83218.1.S1_at	5_module	0.826842	Up
Gma.4327.1.S1_at	5_module	0.639446	Up
Gma.6393.1.S1_at	5_module	1.07616	Up
Gma.15660.1.S1_at	5_module	1.261	Up
Gma.723.1.A1_at	5_module	1.54275	Up
GmaAffx.40196.1.S1_at	5_module	1.12663	Up
Gma.6997.1.S1_at	5_module	-1.39842	Down
Gma.1796.1.S1_at	5_module	1.42253	Up
GmaAffx.42779.2.S1_s_at	5_module	-1.30105	Down
Gma.12309.1.S1_at	5_module	1.68282	Up
Gma.12641.1.A1_at	5_module	4.23662	Up
GmaAffx.61549.1.S1_at	5_module	-2.06846	Down
Gma.7611.2.S1_a_at	5_module	0.505315	Up
GmaAffx.86299.1.S1_at	5_module	-0.482092	Down
Gma.8007.1.S1_s_at	5_module	-0.566159	Down
GmaAffx.58791.1.S1_at	5_module	-1.18861	Down
GmaAffx.60253.1.S1_at	5_module	0.608696	Up
Gma.3438.1.S1_at	5_module	-1.36418	Down
GmaAffx.48291.1.S1_at	5_module	0.924367	Up
Gma.3621.1.S1_at	5_module	-1.15996	Down
Gma.6630.1.S1_s_at	5_module	1.30186	Up
GmaAffx.51998.1.S1_at	5_module	1.2061	Up
Gma.10771.1.A1_a_at	5_module	-1.96038	Down
GmaAffx.28886.1.A1_at	5_module	0.917187	Up
GmaAffx.52861.1.S1_at	5_module	-0.925609	Down
Gma.15490.2.S1_a_at	5_module	0.566832	Up
Gma.11402.1.S1_at	5_module	0.480435	Up
Gma.11341.3.S1_s_at	5_module	0.791126	Up
Gma.14284.1.S1_at	5_module	-3.14911	Down
Gma.1518.2.S1_a_at	5_module	-0.356967	Down
GmaAffx.66617.1.S1_at	5_module	-0.486406	Down
Gma.2776.1.S1_at	5_module	1.32898	Up
GmaAffx.93424.1.S1_x_at	5_module	-1.08402	Down
GmaAffx.63135.1.S1_at	5_module	-0.978946	Down
GmaAffx.62012.1.S1_at	5_module	1.38112	Up
GmaAffx.79438.2.S1_at	5_module	0.767647	Up
Gma.5513.1.S1_x_at	5_module	1.98181	Up
GmaAffx.78028.1.S1_at	5_module	0.657478	Up
GmaAffx.77888.1.S1_at	5_module	2.20031	Up
GmaAffx.77526.1.S1_at	5_module	-1.19742	Down
GmaAffx.57734.1.S1_at	5_module	0.916683	Up
GmaAffx.34473.1.S1_at	5_module	0.239642	Up
Gma.2760.1.S1_at	5_module	1.41216	Up
Gma.2776.2.S1_a_at	5_module	1.06684	Up
GmaAffx.30443.1.S1_at	5_module	2.16326	Up
GmaAffx.57735.1.S1_at	5_module	-0.670286	Down
GmaAffx.29412.1.S1_s_at	5_module	0.109202	Up
GmaAffx.80323.1.S1_at	5_module	-1.17825	Down
Gma.10820.1.S1_at	5_module	-1.11945	Down
GmaAffx.92390.1.S1_s_at	5_module	0.604631	Up
GmaAffx.91052.1.S1_s_at	5_module	0.53497	Up
GmaAffx.73873.1.S1_at	5_module	0.481782	Up
Gma.4837.1.S1_at	5_module	1.11119	Up
GmaAffx.12479.1.S1_at	5_module	1.05152	Up
GmaAffx.14399.2.A1_at	5_module	0.900353	Up
Gma.17409.1.S1_at	5_module	-2.04102	Down
GmaAffx.17279.1.S1_at	5_module	1.51112	Up
GmaAffx.70071.1.S1_at	5_module	1.08797	Up
GmaAffx.71557.1.S1_at	5_module	-1.4887	Down
GmaAffx.7166.1.S1_at	5_module	4.83394	Up
Gma.5065.3.S1_a_at	5_module	-1.73144	Down
GmaAffx.73059.1.S1_at	5_module	-1.35791	Down
Gma.2677.1.S1_s_at	5_module	-1.67156	Down
GmaAffx.38227.1.S1_at	5_module	-0.528194	Down
Gma.2125.1.S1_a_at	5_module	-0.429552	Down
Gma.2266.1.S1_s_at	5_module	2.03884	Up
Gma.2106.1.S1_a_at	5_module	-2.76137	Down
Gma.1909.1.S1_at	5_module	-1.42984	Down
Gma.13296.1.S1_s_at	5_module	0.350879	Up
Gma.1278.1.S1_a_at	5_module	0.821655	Up
GmaAffx.90029.1.S1_at	5_module	1.51207	Up
GmaAffx.88228.1.S1_at	5_module	-0.802851	Down
GmaAffx.83385.1.S1_at	5_module	1.60633	Up
Gma.17750.1.A1_s_at	5_module	1.46894	Up
GmaAffx.42064.1.S1_at	5_module	-1.02209	Down
Gma.10885.1.S1_at	5_module	-0.375415	Down
Gma.11028.1.S1_s_at	5_module	-1.12803	Down
GmaAffx.81126.1.S1_at	5_module	1.69383	Up
GmaAffx.92946.1.S1_at	5_module	1.30775	Up
GmaAffx.92978.1.S1_at	5_module	1.02096	Up
Gma.6423.1.S1_at	5_module	2.25846	Up
GmaAffx.20956.1.S1_at	5_module	1.23031	Up
GmaAffx.60359.1.S1_s_at	5_module	1.47204	Up
GmaAffx.27960.1.S1_at	5_module	-0.702494	Down
GmaAffx.26145.1.S1_at	5_module	0.597799	Up
Gma.5513.1.S1_s_at	5_module	1.79204	Up
Gma.5402.1.S1_at	5_module	-0.90225	Down
GmaAffx.79727.1.S1_at	6_module	-0.505947	Down
Gma.976.2.S1_at	6_module	-1.23883	Down
GmaAffx.18662.1.S1_at	6_module	-1.10543	Down
Gma.5533.1.S1_at	6_module	-0.454902	Down
Gma.5903.2.S1_a_at	6_module	0.252948	Up
GmaAffx.76950.1.S1_at	6_module	0.918903	Up
GmaAffx.57480.1.S1_at	6_module	-5.13386	Down
GmaAffx.55217.1.S1_at	6_module	-0.401428	Down
GmaAffx.45338.1.S1_at	6_module	0.868427	Up
Gma.1585.1.S1_at	6_module	0.568828	Up
Gma.17385.1.S1_at	6_module	4.09445	Up
Gma.13082.2.S1_a_at	6_module	-1.3774	Down
Gma.3394.1.S1_at	6_module	-5.92126	Down
Gma.17435.2.S1_at	6_module	0.331945	Up
Gma.12560.1.A1_at	6_module	0.508979	Up
Gma.1394.1.S1_at	6_module	1.11344	Up
Gma.10355.1.A1_at	6_module	0.747109	Up
GmaAffx.81915.1.S1_at	6_module	3.84942	Up
GmaAffx.92133.1.S1_s_at	6_module	-0.747697	Down
GmaAffx.82534.1.S1_at	6_module	-3.3327	Down
Gma.940.1.A1_s_at	6_module	-2.27593	Down
GmaAffx.90584.1.S1_at	6_module	1.31464	Up
Gma.4836.1.S1_s_at	6_module	-0.815959	Down
GmaAffx.10579.1.S1_s_at	6_module	-1.59527	Down
Gma.4659.1.S1_at	6_module	-1.68293	Down
GmaAffx.17478.1.A1_at	6_module	-1.76176	Down
GmaAffx.49595.1.S1_at	6_module	-1.36796	Down
GmaAffx.47260.1.S1_at	6_module	1.195	Up
GmaAffx.36315.1.S1_at	6_module	2.23115	Up
GmaAffx.51662.1.A1_at	6_module	1.04277	Up
GmaAffx.51436.1.S1_at	6_module	0.617786	Up
Gma.2069.1.S1_at	6_module	0.623133	Up
Gma.5989.2.S1_a_at	6_module	0.347925	Up
Gma.2302.1.S1_a_at	6_module	-0.772882	Down
Gma.10899.1.S1_at	6_module	-0.639778	Down
Gma.15578.1.S1_at	6_module	1.57381	Up
Gma.13045.1.S1_at	6_module	5.15875	Up
Gma.15490.1.S1_a_at	6_module	0.517002	Up
Gma.1547.2.S1_a_at	6_module	-1.53507	Down
GmaAffx.91381.1.A1_at	6_module	1.74431	Up
GmaAffx.88368.1.S1_at	6_module	0.765664	Up
GmaAffx.93493.1.S1_s_at	6_module	2.21468	Up
GmaAffx.84141.1.A1_at	6_module	-0.638	Down
Gma.12419.1.S1_at	6_module	0.824211	Up
Gma.7161.1.S1_at	6_module	-0.911785	Down
Gma.16567.1.A1_at	6_module	1.42665	Up
Gma.4108.2.S1_at	6_module	-0.468957	Down
GmaAffx.76849.1.S1_at	6_module	0.940534	Up
GmaAffx.20918.1.S1_at	6_module	1.46051	Up
GmaAffx.23184.1.S1_at	6_module	0.982706	Up
GmaAffx.59856.1.S1_at	6_module	4.07562	Up
Gma.1404.1.S1_at	6_module	-0.737632	Down
GmaAffx.45249.1.S1_at	6_module	0.344109	Up
