# Supplementary material for: Identification of Gene Modules Associated with Low Temperatures Response in Bambara Groundnut by Network-Based Analysis
Source: PLoS One. 2016 Feb 9;11(2):e0148771. doi: 10.1371/journal.pone.0148771 (PMC4747569; doi:10.1371/journal.pone.0148771)
Supplement: S8 Table — (XLSX) [file pone.0148771.s009.xlsx]

## Sheet: Sheet1
Gma.16203.1.A1_s_at	1_module	-1.1755	Down
Gma.16636.1.S1_s_at	1_module	4.20628	Up
GmaAffx.5913.1.S1_at	1_module	1.20251	Up
GmaAffx.21923.1.A1_at	1_module	-0.692523	Down
Gma.7586.1.A1_at	1_module	0.935882	Up
Gma.10282.2.S1_at	1_module	1.50144	Up
GmaAffx.77888.1.S1_at	1_module	1.91103	Up
Gma.7871.2.S1_s_at	1_module	-2.2037	Down
Gma.5665.1.S1_at	1_module	0.87085	Up
Gma.574.1.S1_at	1_module	0.64363	Up
Gma.5713.1.S1_at	1_module	0.715936	Up
Gma.15807.1.A1_at	1_module	-0.420977	Down
Gma.4970.2.S1_a_at	1_module	1.31362	Up
Gma.16.1.S1_s_at	1_module	0.534919	Up
Gma.5421.1.S1_a_at	1_module	0.413344	Up
Gma.11891.1.S1_at	1_module	4.05474	Up
GmaAffx.26692.1.S1_at	1_module	-0.543998	Down
GmaAffx.2745.1.S1_at	1_module	1.82367	Up
GmaAffx.72116.1.A1_at	1_module	-0.76026	Down
Gma.8334.2.S1_at	1_module	-0.601798	Down
Gma.6130.1.S1_at	1_module	2.59364	Up
Gma.593.2.S1_a_at	1_module	-1.15542	Down
GmaAffx.86914.1.S1_at	1_module	-0.679535	Down
GmaAffx.87092.2.S1_at	1_module	-1.04616	Down
Gma.2382.1.S1_x_at	1_module	2.36238	Up
Gma.5493.1.S1_a_at	1_module	-0.793858	Down
GmaAffx.15984.1.S1_at	1_module	-2.49214	Down
Gma.15464.1.S1_x_at	1_module	-1.50521	Down
Gma.5618.1.S1_at	1_module	0.720172	Up
GmaAffx.1991.1.S1_at	1_module	1.27287	Up
Gma.1386.1.S1_at	1_module	3.61412	Up
GmaAffx.71267.1.S1_at	1_module	-1.8969	Down
Gma.4483.1.S1_at	1_module	0.455118	Up
Gma.6298.1.S1_s_at	1_module	0.400002	Up
Gma.8823.2.S1_at	1_module	0.973142	Up
GmaAffx.29897.1.S1_at	1_module	1.41168	Up
GmaAffx.29956.1.S1_s_at	1_module	-0.345534	Down
Gma.8371.1.S1_at	1_module	0.902229	Up
Gma.8351.1.S1_s_at	1_module	-1.30875	Down
GmaAffx.85212.1.S1_at	1_module	-1.74714	Down
GmaAffx.84623.1.S1_at	1_module	-0.244231	Down
GmaAffx.84634.1.S1_at	1_module	-0.425565	Down
GmaAffx.36677.1.S1_at	1_module	-0.92875	Down
Gma.6305.1.S1_at	1_module	-1.67018	Down
GmaAffx.37202.2.S1_at	1_module	-2.53319	Down
Gma.412.1.S1_at	1_module	0.503646	Up
Gma.4281.1.S1_at	1_module	-1.93774	Down
Gma.4093.1.S1_at	1_module	3.10987	Up
Gma.4091.1.S1_at	1_module	0.405399	Up
Gma.4108.1.S1_s_at	1_module	0.679078	Up
GmaAffx.1590.1.S1_at	1_module	0.574256	Up
Gma.14666.1.S1_at	1_module	-0.873859	Down
Gma.4312.2.S1_s_at	1_module	0.597101	Up
Gma.15017.2.S1_at	1_module	-1.93163	Down
Gma.11225.1.S1_s_at	1_module	0.248272	Up
Gma.11116.3.S1_s_at	1_module	-1.26819	Down
Gma.9720.1.S1_at	1_module	0.255458	Up
Gma.11037.1.S1_at	1_module	-0.314196	Down
Gma.10899.1.S1_at	1_module	-0.34431	Down
Gma.11123.1.S1_x_at	1_module	-0.605793	Down
Gma.11123.1.S1_at	1_module	-0.707733	Down
GmaAffx.92649.1.S1_at	1_module	0.658787	Up
GmaAffx.92672.1.S1_s_at	1_module	-0.857713	Down
GmaAffx.36315.1.S1_at	1_module	2.50597	Up
GmaAffx.35242.1.S1_at	1_module	-0.784991	Down
GmaAffx.65061.1.S1_s_at	1_module	0.647317	Up
GmaAffx.66651.1.S1_at	1_module	0.248899	Up
GmaAffx.66805.1.S1_at	1_module	-3.0506	Down
GmaAffx.67686.2.S1_at	1_module	2.67921	Up
GmaAffx.32615.1.S1_at	1_module	0.667933	Up
GmaAffx.46439.1.S1_at	1_module	0.919437	Up
Gma.756.1.S1_s_at	1_module	1.00418	Up
GmaAffx.91387.1.S1_at	1_module	0.787465	Up
GmaAffx.39818.1.S1_at	1_module	-4.00011	Down
Gma.745.1.S1_a_at	1_module	0.413336	Up
GmaAffx.91582.1.S1_s_at	1_module	0.495444	Up
Gma.1916.1.S1_at	1_module	0.440332	Up
GmaAffx.42064.1.S1_at	1_module	-1.48296	Down
Gma.7447.1.S1_s_at	1_module	-1.9101	Down
Gma.4834.1.S1_at	1_module	0.732875	Up
Gma.12911.1.A1_s_at	1_module	4.51786	Up
Gma.13142.2.S1_a_at	1_module	0.627088	Up
Gma.18068.1.S1_at	1_module	1.10602	Up
Gma.4593.1.S1_a_at	1_module	-0.973253	Down
Gma.18000.1.S1_at	1_module	2.22536	Up
Gma.4576.1.S1_at	1_module	5.095	Up
Gma.4397.1.S1_at	1_module	-0.392262	Down
Gma.15226.3.S1_a_at	1_module	0.860585	Up
Gma.2069.1.S1_at	1_module	0.707015	Up
Gma.2139.2.S1_s_at	1_module	1.29134	Up
GmaAffx.92910.1.S1_s_at	1_module	0.887282	Up
GmaAffx.64406.1.S1_at	1_module	0.550312	Up
Gma.2350.1.S1_s_at	1_module	0.999033	Up
GmaAffx.61327.1.S1_at	1_module	0.405272	Up
GmaAffx.91593.1.S1_at	1_module	1.96828	Up
GmaAffx.91630.1.S1_s_at	1_module	-0.728056	Down
GmaAffx.87888.1.S1_s_at	1_module	1.0382	Up
GmaAffx.80492.1.S1_at	1_module	4.06679	Up
GmaAffx.21184.1.S1_at	1_module	-1.12166	Down
Gma.3606.1.S1_a_at	1_module	0.503128	Up
Gma.17766.1.S1_at	1_module	-0.411839	Down
Gma.17780.1.S1_at	1_module	1.93948	Up
Gma.3353.1.S1_at	1_module	0.583901	Up
Gma.10721.1.S1_s_at	1_module	0.454653	Up
Gma.15710.1.S1_at	1_module	2.10342	Up
GmaAffx.88815.1.A1_s_at	1_module	0.985139	Up
GmaAffx.79990.1.S1_s_at	1_module	3.92511	Up
Gma.17431.1.S1_at	1_module	1.80092	Up
GmaAffx.88786.1.A1_s_at	1_module	1.90717	Up
GmaAffx.78983.1.S1_at	1_module	3.84483	Up
GmaAffx.90019.1.S1_s_at	1_module	-1.41154	Down
GmaAffx.78045.2.S1_at	1_module	-1.64695	Down
Gma.3967.1.S1_at	1_module	0.488789	Up
Gma.11324.2.S1_a_at	1_module	-1.71002	Down
Gma.11305.1.S1_at	1_module	0.735658	Up
Gma.11324.1.A1_s_at	1_module	-2.16426	Down
Gma.15769.1.A1_s_at	1_module	2.48285	Up
Gma.6983.1.S1_at	1_module	1.47358	Up
Gma.2574.1.S1_a_at	1_module	-1.28856	Down
Gma.2695.1.S1_at	1_module	0.540612	Up
Gma.2711.2.S1_x_at	1_module	0.542576	Up
GmaAffx.90341.1.S1_s_at	1_module	1.22964	Up
GmaAffx.90388.1.S1_at	1_module	0.258122	Up
Gma.13292.1.S1_at	1_module	-1.54758	Down
Gma.1316.5.S1_at	1_module	-0.583498	Down
GmaAffx.55187.1.S1_at	1_module	-0.87449	Down
GmaAffx.54208.1.S1_at	1_module	-1.10237	Down
Gma.8197.1.S1_at	1_module	-0.842453	Down
GmaAffx.51085.1.S1_at	1_module	-2.6284	Down
Gma.8102.3.S1_at	1_module	0.680093	Up
GmaAffx.53755.1.S1_at	1_module	0.511081	Up
GmaAffx.67657.1.S1_at	1_module	-2.4333	Down
Gma.8335.1.S1_at	1_module	0.859965	Up
Gma.5678.1.S1_a_at	1_module	0.650645	Up
Gma.10013.1.S1_at	1_module	0.505056	Up
Gma.2466.2.S1_s_at	1_module	-0.7981	Down
GmaAffx.37221.1.S1_at	1_module	-2.34141	Down
Gma.10458.1.A1_a_at	1_module	-0.541271	Down
GmaAffx.90488.1.S1_s_at	1_module	0.700896	Up
GmaAffx.90570.1.S1_at	1_module	0.518501	Up
Gma.17210.1.A1_at	1_module	-0.870533	Down
Gma.16213.1.S1_at	1_module	-1.14921	Down
GmaAffx.6017.2.S1_at	1_module	1.75531	Up
GmaAffx.85368.1.S1_at	1_module	-3.806	Down
Gma.4324.3.S1_a_at	1_module	0.900922	Up
GmaAffx.44319.1.S1_at	1_module	3.90205	Up
Gma.10659.1.S1_at	1_module	1.53253	Up
Gma.1320.2.S1_a_at	1_module	-1.53278	Down
Gma.13323.1.S1_at	1_module	0.418424	Up
GmaAffx.75467.1.S1_at	1_module	-0.798297	Down
Gma.16127.1.S1_at	1_module	0.363855	Up
GmaAffx.14686.1.S1_at	1_module	0.825278	Up
GmaAffx.63157.1.S1_at	1_module	1.11795	Up
GmaAffx.50180.1.A1_at	1_module	-2.15003	Down
Gma.2911.1.S1_x_at	1_module	1.81442	Up
Gma.16524.2.S1_a_at	2_module	0.593109	Up
GmaAffx.60697.1.S1_at	2_module	1.60916	Up
Gma.3581.2.S1_a_at	2_module	-1.56401	Down
GmaAffx.59853.1.S1_at	2_module	-1.20898	Down
Gma.10764.1.S1_at	2_module	-0.423698	Down
Gma.17710.3.A1_at	2_module	-0.921055	Down
Gma.10885.1.S1_at	2_module	-0.900101	Down
Gma.7733.2.S1_at	2_module	-0.397307	Down
GmaAffx.76095.1.S1_at	2_module	0.899705	Up
GmaAffx.22129.1.A1_at	2_module	-4.82722	Down
GmaAffx.20956.1.S1_at	2_module	0.791638	Up
GmaAffx.20918.1.S1_at	2_module	2.70159	Up
Gma.1049.1.S1_at	2_module	-1.46037	Down
GmaAffx.77709.1.S1_at	2_module	2.35657	Up
GmaAffx.40890.2.S1_at	2_module	1.04766	Up
GmaAffx.24893.1.S1_at	2_module	1.66564	Up
GmaAffx.23184.1.S1_at	2_module	0.683407	Up
Gma.15883.1.S1_s_at	2_module	0.679877	Up
Gma.15979.2.S1_at	2_module	-1.24227	Down
Gma.16193.1.S1_x_at	2_module	-4.33806	Down
Gma.12503.2.S1_at	2_module	-1.5166	Down
Gma.12419.1.S1_at	2_module	0.869326	Up
Gma.12281.1.S1_at	2_module	-1.01997	Down
GmaAffx.72720.1.S1_at	2_module	1.70188	Up
GmaAffx.2745.2.A1_at	2_module	2.04774	Up
GmaAffx.72693.1.S1_at	2_module	-0.427377	Down
GmaAffx.72071.1.S1_s_at	2_module	0.633297	Up
Gma.9312.1.S1_at	2_module	-0.772108	Down
GmaAffx.28624.1.S1_at	2_module	-0.739721	Down
GmaAffx.28886.1.A1_at	2_module	1.06795	Up
GmaAffx.74451.1.A1_at	2_module	0.582534	Up
Gma.9733.1.S1_at	2_module	-1.36604	Down
GmaAffx.86175.2.S1_at	2_module	-1.36001	Down
GmaAffx.86571.1.S1_at	2_module	-1.38263	Down
Gma.6857.1.A1_a_at	2_module	4.90391	Up
GmaAffx.86705.1.S1_at	2_module	-0.902291	Down
GmaAffx.8712.1.S1_s_at	2_module	4.80082	Up
Gma.6616.1.S1_at	2_module	-0.553302	Down
Gma.6496.1.S1_s_at	2_module	1.16321	Up
Gma.6762.1.A1_s_at	2_module	-0.41578	Down
Gma.1575.1.S1_at	2_module	-1.15711	Down
Gma.5513.1.S1_x_at	2_module	1.71364	Up
Gma.15424.1.S1_at	2_module	-0.903439	Down
Gma.5576.1.S1_x_at	2_module	0.623599	Up
Gma.13372.1.S1_s_at	2_module	-0.617781	Down
Gma.13616.1.A1_at	2_module	1.10192	Up
GmaAffx.20418.1.A1_s_at	2_module	-0.469729	Down
GmaAffx.31950.1.S1_at	2_module	-2.09261	Down
GmaAffx.71436.1.S1_at	2_module	1.37015	Up
Gma.8842.1.S1_a_at	2_module	0.791533	Up
GmaAffx.24896.1.S1_at	2_module	1.02406	Up
GmaAffx.29978.1.S1_at	2_module	6.37951	Up
Gma.8747.1.A1_at	2_module	-1.09144	Down
GmaAffx.31209.1.S1_at	2_module	1.5276	Up
Gma.6423.1.S1_at	2_module	2.21731	Up
Gma.6460.1.S1_at	2_module	1.28797	Up
GmaAffx.85140.1.S1_at	2_module	-1.65635	Down
GmaAffx.36499.1.S1_at	2_module	3.50408	Up
Gma.6337.1.S1_x_at	2_module	0.652027	Up
Gma.6353.1.S1_at	2_module	0.766976	Up
GmaAffx.85964.1.S1_at	2_module	-0.575736	Down
GmaAffx.12727.1.A1_at	2_module	-0.756818	Down
Gma.15366.2.S1_a_at	2_module	-0.903589	Down
Gma.14118.1.A1_at	2_module	-5.44695	Down
GmaAffx.15945.1.A1_s_at	2_module	2.85549	Up
Gma.14628.1.S1_at	2_module	-2.43337	Down
Gma.6370.2.S1_a_at	2_module	1.35145	Up
GmaAffx.69148.1.S1_at	2_module	-0.668515	Down
GmaAffx.92872.1.S1_s_at	2_module	0.802333	Up
GmaAffx.33201.1.S1_at	2_module	-0.470676	Down
GmaAffx.32030.1.A1_at	2_module	-1.56914	Down
GmaAffx.91121.1.S1_at	2_module	0.80538	Up
GmaAffx.84584.1.S1_at	2_module	0.443113	Up
GmaAffx.84433.1.S1_at	2_module	-2.15593	Down
GmaAffx.91372.1.S1_at	2_module	-0.842183	Down
GmaAffx.39867.1.S1_at	2_module	3.20265	Up
Gma.7511.1.A1_at	2_module	0.780963	Up
Gma.7505.1.S1_at	2_module	1.25337	Up
GmaAffx.41866.1.S1_at	2_module	-0.750395	Down
GmaAffx.42190.1.S1_at	2_module	2.31279	Up
GmaAffx.83729.1.S1_at	2_module	2.18364	Up
GmaAffx.86499.1.S1_at	2_module	1.17048	Up
Gma.13005.2.A1_at	2_module	-1.15709	Down
Gma.13045.1.S1_at	2_module	6.63268	Up
Gma.4395.1.S1_at	2_module	0.845188	Up
Gma.437.1.S1_s_at	2_module	-0.840576	Down
Gma.1796.1.S1_at	2_module	1.22984	Up
GmaAffx.2287.1.A1_at	2_module	1.03507	Up
GmaAffx.75214.1.S1_at	2_module	1.53444	Up
Gma.204.1.S1_at	2_module	1.00908	Up
GmaAffx.93250.1.S1_s_at	2_module	0.651816	Up
GmaAffx.92946.1.S1_at	2_module	2.15428	Up
GmaAffx.63044.2.S1_at	2_module	-0.292794	Down
GmaAffx.82511.2.S1_at	2_module	-0.505979	Down
GmaAffx.91748.1.S1_at	2_module	0.422267	Up
GmaAffx.92017.1.S1_s_at	2_module	-1.21599	Down
GmaAffx.92180.1.S1_x_at	2_module	-1.52661	Down
GmaAffx.48291.1.S1_at	2_module	0.407651	Up
GmaAffx.80582.1.S1_at	2_module	-1.31604	Down
GmaAffx.4891.1.A1_at	2_module	-3.45883	Down
GmaAffx.81915.1.S1_at	2_module	4.16955	Up
GmaAffx.81996.1.S1_at	2_module	0.955075	Up
GmaAffx.82078.1.S1_at	2_module	0.748928	Up
Gma.5903.2.S1_a_at	2_module	0.667459	Up
Gma.17948.1.S1_at	2_module	-0.651711	Down
Gma.1398.1.S1_x_at	2_module	-1.19885	Down
Gma.3543.1.S1_at	2_module	-0.584869	Down
Gma.17723.1.A1_s_at	2_module	-0.397077	Down
Gma.3390.1.S1_at	2_module	1.32171	Up
Gma.1058.1.S1_at	2_module	1.20742	Up
Gma.10567.1.S1_at	2_module	-1.11381	Down
Gma.10582.2.S1_at	2_module	1.74213	Up
Gma.10582.1.S1_at	2_module	3.61649	Up
Gma.10582.3.S1_at	2_module	2.97293	Up
Gma.79.1.S1_x_at	2_module	3.80911	Up
Gma.15464.1.S1_a_at	2_module	-2.68307	Down
GmaAffx.93304.1.S1_s_at	2_module	0.853845	Up
Gma.17372.3.S1_x_at	2_module	-0.328459	Down
Gma.17349.1.S1_at	2_module	4.25889	Up
GmaAffx.8929.1.S1_at	2_module	0.584587	Up
Gma.17385.1.S1_at	2_module	3.6709	Up
Gma.17487.1.S1_a_at	2_module	-1.18779	Down
Gma.17597.1.S1_at	2_module	1.79075	Up
GmaAffx.78599.1.A1_at	2_module	-4.78999	Down
Gma.2362.1.S1_at	2_module	-0.996395	Down
GmaAffx.79210.1.A1_at	2_module	4.16518	Up
GmaAffx.17213.1.S1_at	2_module	-0.395947	Down
GmaAffx.89508.1.A1_s_at	2_module	2.79089	Up
GmaAffx.1836.1.S1_at	2_module	0.646481	Up
Gma.398.2.S1_at	2_module	3.53819	Up
Gma.3862.1.A1_at	2_module	0.625514	Up
Gma.3705.1.S1_at	2_module	2.30951	Up
Gma.3717.1.S1_a_at	2_module	0.674802	Up
Gma.3730.2.S1_a_at	2_module	2.25765	Up
Gma.3835.1.S1_at	2_module	1.12498	Up
Gma.4836.1.S1_s_at	2_module	0.503896	Up
GmaAffx.80465.1.S1_at	2_module	3.64328	Up
Gma.10409.1.A1_at	2_module	-1.16405	Down
Gma.8111.1.S1_at	2_module	1.52054	Up
Gma.705.1.S1_a_at	2_module	-1.11544	Down
Gma.7161.1.S1_at	2_module	-1.5049	Down
Gma.17145.2.S1_at	2_module	0.810837	Up
Gma.2635.2.S1_at	2_module	-0.496296	Down
Gma.2744.2.S1_a_at	2_module	-3.41	Down
Gma.2776.2.S1_a_at	2_module	1.55718	Up
Gma.2776.1.S1_at	2_module	1.82437	Up
Gma.17217.1.S1_at	2_module	-0.772437	Down
Gma.1320.1.S1_s_at	2_module	-1.51604	Down
Gma.13174.1.S1_s_at	2_module	1.07856	Up
GmaAffx.58990.1.S1_at	2_module	1.78827	Up
GmaAffx.56116.1.A1_at	2_module	-0.323662	Down
GmaAffx.55864.1.S1_at	2_module	7.96402	Up
GmaAffx.55782.1.S1_x_at	2_module	1.75	Up
GmaAffx.47829.1.A1_at	2_module	-0.689565	Down
GmaAffx.55096.1.A1_at	2_module	1.12654	Up
GmaAffx.5432.1.S1_at	2_module	-0.849279	Down
GmaAffx.51874.1.S1_at	2_module	-4.84934	Down
GmaAffx.52722.1.S1_at	2_module	-1.76337	Down
GmaAffx.47225.1.S1_at	2_module	-2.33991	Down
Gma.8018.1.S1_at	2_module	-0.493537	Down
Gma.7005.1.S1_at	2_module	1.56291	Up
Gma.5536.1.S1_s_at	2_module	0.924741	Up
GmaAffx.70071.1.S1_at	2_module	0.777322	Up
GmaAffx.70364.1.S1_at	2_module	1.03153	Up
GmaAffx.87594.1.S1_at	2_module	-0.584897	Down
Gma.15220.1.S1_s_at	2_module	-0.749646	Down
GmaAffx.35681.1.S1_at	2_module	-1.0699	Down
GmaAffx.33657.1.S1_at	2_module	3.48263	Up
Gma.13928.1.A1_s_at	2_module	-3.64445	Down
Gma.10745.1.A1_at	2_module	-1.55767	Down
Gma.13910.1.S1_at	2_module	3.53642	Up
Gma.2010.1.S1_a_at	2_module	-1.2202	Down
Gma.10721.1.S1_at	2_module	0.601653	Up
Gma.6962.1.S1_at	2_module	0.67734	Up
Gma.2574.1.S1_at	2_module	-1.36654	Down
Gma.8673.1.S1_at	2_module	0.421535	Up
GmaAffx.11503.1.S1_at	2_module	1.30387	Up
GmaAffx.64357.1.S1_at	2_module	0.950284	Up
GmaAffx.63297.1.S1_s_at	2_module	0.42699	Up
Gma.17781.1.A1_s_at	2_module	-0.626961	Down
Gma.3210.1.S1_s_at	2_module	0.716683	Up
Gma.5402.1.S1_at	2_module	-0.899385	Down
Gma.11803.1.S1_at	2_module	0.425722	Up
GmaAffx.72621.1.S1_at	2_module	0.413993	Up
Gma.15792.1.S1_at	2_module	-2.87516	Down
GmaAffx.31247.1.S1_at	2_module	1.44244	Up
Gma.1764.1.S1_at	2_module	0.796467	Up
GmaAffx.92229.1.S1_s_at	2_module	0.983107	Up
Gma.2919.1.S1_at	3_module	3.56139	Up
GmaAffx.91478.1.S1_s_at	3_module	-1.0123	Down
GmaAffx.91569.1.S1_s_at	3_module	0.855382	Up
GmaAffx.84199.1.S1_at	3_module	1.1244	Up
GmaAffx.839.1.S1_at	3_module	4.66344	Up
GmaAffx.60768.1.S1_at	3_module	-1.09618	Down
Gma.1993.2.S1_at	3_module	4.56573	Up
Gma.16554.2.S1_at	3_module	-1.03056	Down
Gma.16782.1.S1_at	3_module	0.612473	Up
Gma.4392.1.S1_at	3_module	-0.86061	Down
GmaAffx.79727.1.S1_at	3_module	-0.799118	Down
Gma.10766.1.S1_at	3_module	-0.951439	Down
Gma.5750.1.S1_a_at	3_module	0.656282	Up
GmaAffx.93028.1.A1_s_at	3_module	0.955036	Up
Gma.7823.1.S1_at	3_module	0.687172	Up
GmaAffx.92994.1.S1_s_at	3_module	0.394713	Up
Gma.2135.1.S1_a_at	3_module	0.609046	Up
Gma.5629.2.S1_a_at	3_module	3.42812	Up
GmaAffx.93522.1.S1_s_at	3_module	1.93454	Up
GmaAffx.49949.1.S1_at	3_module	-0.713953	Down
GmaAffx.92133.1.S1_s_at	3_module	-0.883219	Down
GmaAffx.47649.1.S1_at	3_module	1.66952	Up
Gma.15811.1.S1_at	3_module	-0.849705	Down
Gma.15830.1.S1_s_at	3_module	-1.08858	Down
GmaAffx.7838.3.S1_at	3_module	-0.66845	Down
Gma.3701.1.S1_at	3_module	5.36218	Up
Gma.17756.1.A1_s_at	3_module	1.14273	Up
Gma.10153.1.A1_at	3_module	1.09824	Up
Gma.13970.1.A1_at	3_module	0.884124	Up
Gma.2702.3.S1_a_at	3_module	-0.898768	Down
Gma.14062.1.A1_at	3_module	-0.733374	Down
Gma.1417.1.S1_at	3_module	0.67123	Up
GmaAffx.73059.1.S1_at	3_module	-1.3061	Down
GmaAffx.72708.1.S1_at	3_module	-0.464791	Down
Gma.6257.2.S1_a_at	3_module	1.41444	Up
Gma.9178.1.S1_at	3_module	0.438658	Up
Gma.903.1.S1_at	3_module	-1.41168	Down
Gma.6160.1.S1_at	3_module	0.43605	Up
GmaAffx.73867.2.S1_at	3_module	-0.287424	Down
Gma.16619.1.S1_at	3_module	2.01272	Up
GmaAffx.91821.1.S1_s_at	3_module	0.791707	Up
Gma.1753.1.S1_a_at	3_module	1.09795	Up
Gma.2513.1.A1_at	3_module	-1.25371	Down
Gma.6822.1.S1_at	3_module	-1.76827	Down
Gma.6791.1.S1_s_at	3_module	0.669953	Up
Gma.2464.3.S1_s_at	3_module	1.5779	Up
Gma.2446.1.S1_a_at	3_module	-0.776013	Down
Gma.5493.1.S1_at	3_module	-0.814703	Down
Gma.13868.2.S1_a_at	3_module	-0.303165	Down
Gma.5590.1.S1_at	3_module	0.992532	Up
Gma.2011.1.S1_s_at	3_module	0.49215	Up
Gma.13786.1.S1_at	3_module	-0.851287	Down
Gma.13643.1.A1_at	3_module	1.3377	Up
Gma.13676.1.A1_at	3_module	0.89004	Up
GmaAffx.51609.1.S1_at	3_module	-2.59064	Down
Gma.11646.2.S1_at	3_module	1.00869	Up
Gma.1166.3.S1_x_at	3_module	-1.47952	Down
Gma.6908.1.S1_a_at	3_module	0.982479	Up
Gma.6908.3.S1_x_at	3_module	0.872777	Up
Gma.6998.1.S1_s_at	3_module	0.479282	Up
GmaAffx.71834.1.S1_at	3_module	-1.96634	Down
Gma.17110.1.S1_at	3_module	-0.845326	Down
GmaAffx.39130.1.S1_at	3_module	-2.31185	Down
GmaAffx.85293.1.S1_at	3_module	3.06172	Up
Gma.16843.1.S1_at	3_module	0.68613	Up
Gma.16838.1.S1_at	3_module	-1.00892	Down
GmaAffx.36387.1.A1_at	3_module	1.15917	Up
GmaAffx.85225.1.S1_at	3_module	0.628294	Up
Gma.4245.2.S1_s_at	3_module	-0.471286	Down
Gma.15232.1.S1_a_at	3_module	1.36279	Up
GmaAffx.1301.53.S1_at	3_module	-2.71568	Down
Gma.11180.1.S1_at	3_module	0.958207	Up
Gma.8222.1.S1_at	3_module	-1.01544	Down
GmaAffx.50811.2.S1_at	3_module	5.28652	Up
Gma.4263.1.S1_at	3_module	0.847398	Up
GmaAffx.52122.1.S1_at	3_module	2.37877	Up
GmaAffx.92905.1.S1_s_at	3_module	0.455611	Up
GmaAffx.67157.1.S1_at	3_module	1.42222	Up
Gma.11084.1.S1_at	3_module	1.56175	Up
GmaAffx.85330.1.S1_s_at	3_module	1.0629	Up
GmaAffx.90838.1.S1_s_at	3_module	0.93447	Up
Gma.15822.1.S1_at	3_module	-0.570853	Down
GmaAffx.60495.1.S1_at	3_module	0.908106	Up
Gma.2789.2.S1_at	3_module	2.03284	Up
Gma.4889.1.S1_at	3_module	-2.5121	Down
GmaAffx.91760.1.S1_at	3_module	0.779431	Up
Gma.11303.1.S1_s_at	3_module	0.710305	Up
Gma.3173.1.S1_at	4_module	-2.60086	Down
GmaAffx.45740.1.S1_at	4_module	-1.04779	Down
GmaAffx.89017.1.A1_s_at	4_module	0.817025	Up
GmaAffx.17279.1.S1_at	4_module	2.45017	Up
Gma.2776.2.S1_s_at	4_module	1.71076	Up
Gma.7492.1.S1_at	4_module	1.98315	Up
GmaAffx.78551.1.S1_s_at	4_module	3.27914	Up
GmaAffx.82790.1.S1_at	4_module	1.04225	Up
GmaAffx.78028.1.S1_at	4_module	0.702639	Up
Gma.5575.2.S1_at	4_module	0.549573	Up
Gma.1923.1.S1_at	4_module	-0.595561	Down
Gma.16678.1.S1_at	4_module	-1.11636	Down
Gma.1079.1.S1_s_at	4_module	1.6937	Up
Gma.11258.1.S1_at	4_module	0.805111	Up
Gma.11235.1.S1_s_at	4_module	1.68173	Up
GmaAffx.70948.1.S1_at	4_module	2.76834	Up
Gma.2314.1.S1_at	4_module	-0.457735	Down
Gma.7722.1.A1_at	4_module	-1.57347	Down
GmaAffx.62648.1.S1_at	4_module	-1.07792	Down
Gma.5649.2.S1_at	4_module	1.22685	Up
Gma.2526.3.S1_s_at	4_module	1.38831	Up
Gma.6296.3.S1_at	4_module	0.592161	Up
GmaAffx.49866.1.S1_at	4_module	-0.777189	Down
Gma.6331.1.S1_at	4_module	2.35526	Up
GmaAffx.38591.1.A1_at	4_module	0.900557	Up
GmaAffx.90360.1.S1_at	4_module	3.72583	Up
Gma.17915.1.S1_at	4_module	1.68182	Up
Gma.5251.2.S1_a_at	4_module	2.51185	Up
GmaAffx.15307.1.S1_at	4_module	1.04967	Up
Gma.3602.1.S1_at	4_module	1.27374	Up
GmaAffx.92390.1.S1_s_at	4_module	0.263344	Up
Gma.3524.1.S1_at	4_module	-1.22392	Down
GmaAffx.90027.1.S1_s_at	4_module	-2.31386	Down
Gma.14137.1.A1_at	4_module	0.565764	Up
Gma.11776.2.S1_a_at	4_module	0.463858	Up
Gma.11201.1.S1_s_at	4_module	-3.41985	Down
Gma.5649.3.S1_a_at	4_module	1.52066	Up
Gma.10731.1.S1_x_at	4_module	-1.09131	Down
Gma.5093.2.S1_a_at	4_module	0.538417	Up
Gma.11704.1.A1_at	4_module	-6.08784	Down
Gma.9981.1.S1_at	4_module	0.409728	Up
Gma.9975.1.S1_at	4_module	0.808251	Up
Gma.8149.1.S1_at	4_module	-0.621909	Down
GmaAffx.92802.1.S1_s_at	4_module	0.823784	Up
GmaAffx.26359.1.S1_at	4_module	-1.55007	Down
GmaAffx.65693.2.S1_s_at	4_module	1.62363	Up
Gma.6284.1.S1_at	4_module	1.19214	Up
Gma.16117.1.S1_at	4_module	0.615187	Up
GmaAffx.92678.1.S1_s_at	4_module	1.87333	Up
Gma.16838.1.S1_x_at	4_module	-0.961372	Down
GmaAffx.59560.1.S1_at	4_module	0.22073	Up
Gma.13316.2.S1_a_at	4_module	0.401664	Up
Gma.6697.3.S1_at	4_module	-0.416137	Down
GmaAffx.82924.1.S1_at	4_module	-0.755383	Down
GmaAffx.87761.1.S1_at	4_module	-0.767813	Down
Gma.8053.1.S1_at	4_module	-1.41426	Down
Gma.3181.1.S1_at	4_module	-0.822086	Down
Gma.635.1.A1_at	4_module	-1.52354	Down
GmaAffx.92635.1.S1_s_at	4_module	0.391854	Up
GmaAffx.91328.1.S1_at	5_module	-1.18107	Down
GmaAffx.90296.1.A1_s_at	5_module	1.23356	Up
GmaAffx.91411.1.S1_x_at	5_module	1.5786	Up
GmaAffx.83300.1.S1_s_at	5_module	2.26069	Up
GmaAffx.41724.1.S1_at	5_module	-1.91861	Down
Gma.7236.1.S1_at	5_module	0.556182	Up
Gma.12746.1.A1_at	5_module	-0.483537	Down
Gma.12863.1.S1_at	5_module	2.16184	Up
Gma.1308.1.S1_at	5_module	-0.940112	Down
Gma.18060.1.S1_at	5_module	0.59262	Up
Gma.18054.1.S1_at	5_module	2.74192	Up
Gma.10794.1.S1_at	5_module	0.890546	Up
GmaAffx.22343.2.S1_s_at	5_module	0.615881	Up
Gma.7800.1.A1_s_at	5_module	1.056	Up
GmaAffx.21668.1.A1_at	5_module	1.0471	Up
GmaAffx.76950.1.S1_at	5_module	0.608945	Up
Gma.7631.1.A1_at	5_module	0.765074	Up
GmaAffx.87196.1.S1_at	5_module	-2.20781	Down
GmaAffx.76884.1.S1_at	5_module	-1.11444	Down
Gma.2547.1.S1_a_at	5_module	-0.143587	Down
GmaAffx.48525.2.S1_at	5_module	-0.399058	Down
GmaAffx.80802.1.S1_at	5_module	0.818406	Up
GmaAffx.81636.1.S1_at	5_module	4.57745	Up
GmaAffx.83942.1.S1_at	5_module	1.76652	Up
Gma.10514.1.S1_at	5_module	-0.872373	Down
Gma.5252.1.A1_at	5_module	0.397052	Up
Gma.3702.1.S1_at	5_module	2.49768	Up
Gma.3578.1.S1_s_at	5_module	4.60171	Up
Gma.17747.1.S1_at	5_module	-4.22984	Down
Gma.17750.1.A1_s_at	5_module	1.1551	Up
Gma.10647.1.S1_at	5_module	-0.356854	Down
Gma.1209.1.S1_at	5_module	0.965917	Up
Gma.12309.1.S1_at	5_module	2.1321	Up
GmaAffx.26497.1.A1_at	5_module	-3.54245	Down
GmaAffx.26145.1.S1_at	5_module	0.649309	Up
Gma.6142.1.S1_at	5_module	-0.729616	Down
Gma.17389.1.S1_at	5_module	-0.592805	Down
Gma.2555.1.S1_s_at	5_module	4.60799	Up
Gma.6670.1.S1_at	5_module	-1.87887	Down
Gma.17628.1.S1_at	5_module	0.548531	Up
Gma.6571.2.S1_a_at	5_module	0.637536	Up
Gma.2444.1.S1_at	5_module	-0.228075	Down
GmaAffx.77988.1.S1_at	5_module	1.00813	Up
Gma.15616.1.S1_at	5_module	1.3385	Up
Gma.1920.1.A1_at	5_module	-2.47107	Down
Gma.5505.1.S1_at	5_module	1.64512	Up
Gma.5513.1.S1_s_at	5_module	1.67748	Up
Gma.4091.1.S1_a_at	5_module	0.760776	Up
Gma.1557.1.S1_a_at	5_module	-0.719351	Down
Gma.3969.1.S1_s_at	5_module	-3.71775	Down
Gma.11334.1.S1_a_at	5_module	1.69571	Up
GmaAffx.70836.1.S1_at	5_module	1.56284	Up
GmaAffx.31794.1.S1_at	5_module	0.418241	Up
Gma.10169.1.A1_at	5_module	1.68289	Up
GmaAffx.69775.1.S1_at	5_module	0.938204	Up
Gma.7015.1.S1_at	5_module	0.800585	Up
Gma.8987.1.S1_at	5_module	-1.07455	Down
GmaAffx.29926.1.S1_at	5_module	1.36866	Up
Gma.8826.1.S1_at	5_module	0.783252	Up
Gma.2558.2.S1_a_at	5_module	-0.679654	Down
GmaAffx.36266.1.A1_at	5_module	1.73064	Up
GmaAffx.3712.1.S1_at	5_module	2.98168	Up
GmaAffx.90026.1.S1_s_at	5_module	-0.672429	Down
GmaAffx.85662.1.S1_at	5_module	2.2473	Up
Gma.13296.1.S1_s_at	5_module	-0.325501	Down
Gma.4111.1.S1_a_at	5_module	0.820964	Up
Gma.1484.1.S1_at	5_module	-0.914652	Down
GmaAffx.54673.1.S1_at	5_module	1.64206	Up
GmaAffx.34785.20.S1_at	5_module	-3.43928	Down
GmaAffx.92270.1.S1_at	5_module	0.820496	Up
GmaAffx.53155.1.S1_at	5_module	0.551585	Up
GmaAffx.52028.1.S1_at	5_module	1.15581	Up
GmaAffx.66556.1.S1_at	5_module	0.680017	Up
Gma.7820.1.A1_at	5_module	-3.60732	Down
Gma.6160.1.S1_s_at	5_module	0.829274	Up
GmaAffx.86058.1.S1_at	5_module	1.35296	Up
GmaAffx.37484.1.S1_at	5_module	-0.55702	Down
Gma.11164.1.S1_at	5_module	0.619363	Up
Gma.724.1.S1_a_at	5_module	0.583639	Up
Gma.10760.1.S1_at	5_module	1.42865	Up
GmaAffx.16660.1.S1_at	5_module	0.610807	Up
Gma.1316.5.S1_x_at	5_module	-0.934335	Down
GmaAffx.75958.1.S1_at	5_module	-5.50807	Down
GmaAffx.62129.1.S1_at	5_module	-1.74241	Down
GmaAffx.478.5.S1_at	5_module	1.38242	Up
GmaAffx.16417.1.S1_at	5_module	0.734069	Up
Gma.6859.1.S1_s_at	6_module	-0.812303	Down
Gma.31.1.S1_at	6_module	-2.14152	Down
Gma.2881.2.S1_s_at	6_module	0.777596	Up
Gma.2547.2.S1_at	6_module	-0.350042	Down
GmaAffx.88197.1.S1_at	6_module	1.94864	Up
Gma.12560.1.A1_at	6_module	0.307013	Up
Gma.16368.3.S1_s_at	6_module	0.832198	Up
Gma.16980.1.S1_at	6_module	0.509615	Up
GmaAffx.19896.1.S1_at	6_module	1.71436	Up
Gma.149.1.S1_at	6_module	1.39954	Up
Gma.13324.1.S1_at	6_module	-1.15196	Down
Gma.18049.2.S1_a_at	6_module	3.39494	Up
Gma.10754.1.S1_at	6_module	0.748386	Up
GmaAffx.3897.1.S1_at	6_module	0.96829	Up
Gma.10853.1.A1_at	6_module	0.765852	Up
Gma.4593.1.S1_x_at	6_module	-1.21311	Down
Gma.10031.1.S1_at	6_module	-1.2144	Down
GmaAffx.93493.1.S1_s_at	6_module	2.51098	Up
Gma.7595.1.S1_at	6_module	0.773182	Up
Gma.1047.1.S1_at	6_module	0.618589	Up
GmaAffx.92935.1.S1_s_at	6_module	-0.756472	Down
GmaAffx.61161.1.S1_at	6_module	-1.59717	Down
Gma.8365.3.S1_at	6_module	0.619753	Up
GmaAffx.90753.1.S1_at	6_module	-1.09279	Down
Gma.14345.1.S1_s_at	6_module	1.10961	Up
Gma.5018.1.S1_at	6_module	-2.51476	Down
Gma.13231.1.A1_at	6_module	0.895623	Up
Gma.5059.1.S1_at	6_module	1.18622	Up
Gma.13918.1.A1_at	6_module	-1.05309	Down
GmaAffx.55782.1.S1_at	6_module	1.66844	Up
Gma.6152.1.S1_at	6_module	-0.699578	Down
Gma.1430.2.S1_a_at	6_module	0.833627	Up
Gma.12290.1.A1_at	6_module	1.03742	Up
GmaAffx.67823.2.S1_at	6_module	1.61962	Up
Gma.12761.1.S1_at	6_module	1.19222	Up
GmaAffx.24949.1.S1_at	6_module	1.68955	Up
GmaAffx.92694.1.S1_x_at	6_module	4.7868	Up
Gma.15578.1.S1_at	6_module	1.70284	Up
Gma.6240.1.S1_at	6_module	0.689668	Up
Gma.9498.1.S1_a_at	6_module	1.32967	Up
Gma.9630.1.S1_at	6_module	0.708903	Up
Gma.5980.1.S1_at	6_module	0.85155	Up
GmaAffx.88920.1.S1_s_at	7_module	1.46759	Up
Gma.3177.1.S1_at	7_module	0.612482	Up
GmaAffx.83619.1.S1_at	7_module	1.61908	Up
Gma.1689.1.S1_s_at	7_module	0.864115	Up
Gma.7260.2.A1_a_at	7_module	0.862616	Up
GmaAffx.16512.1.S1_at	7_module	4.14264	Up
Gma.16674.1.S1_s_at	7_module	1.3358	Up
GmaAffx.61157.1.S1_at	7_module	0.984535	Up
GmaAffx.59856.1.S1_at	7_module	3.39792	Up
Gma.3963.2.S1_at	7_module	-0.774877	Down
Gma.13325.1.S1_at	7_module	1.41605	Up
GmaAffx.59848.2.S1_at	7_module	-1.41976	Down
Gma.10820.1.S1_at	7_module	-1.15344	Down
Gma.11256.1.S1_at	7_module	0.587456	Up
Gma.6941.1.S1_at	7_module	0.785903	Up
GmaAffx.70172.1.S1_at	7_module	1.22246	Up
GmaAffx.76876.2.S1_at	7_module	-1.44588	Down
Gma.5649.2.S1_a_at	7_module	1.30685	Up
GmaAffx.7166.1.S1_at	7_module	5.79494	Up
GmaAffx.31196.1.S1_s_at	7_module	0.798173	Up
GmaAffx.31689.1.S1_at	7_module	5.6767	Up
GmaAffx.82261.1.S1_at	7_module	-0.677635	Down
GmaAffx.91648.1.S1_s_at	7_module	1.66456	Up
Gma.16887.1.S1_a_at	7_module	0.687943	Up
GmaAffx.10780.1.S1_at	7_module	-0.216971	Down
GmaAffx.1301.70.S1_s_at	7_module	-1.29824	Down
GmaAffx.59009.1.S1_at	7_module	-2.05117	Down
GmaAffx.15717.1.A1_at	7_module	-4.97732	Down
Gma.15113.1.S1_a_at	7_module	1.95359	Up
Gma.5043.1.S1_at	7_module	-0.793443	Down
Gma.12611.1.S1_at	7_module	0.878293	Up
GmaAffx.61526.1.A1_s_at	7_module	-6.94451	Down
GmaAffx.90677.1.S1_at	7_module	-4.74358	Down
Gma.8454.1.S1_at	7_module	-1.07732	Down
GmaAffx.73776.1.S1_s_at	7_module	-1.05109	Down
Gma.8182.1.S1_a_at	7_module	-0.662255	Down
Gma.2110.1.S1_x_at	7_module	0.946296	Up
GmaAffx.34450.1.S1_at	7_module	0.804862	Up
GmaAffx.76849.1.S1_at	7_module	0.97604	Up
Gma.9917.1.S1_at	7_module	0.700255	Up
Gma.7546.1.S1_at	7_module	0.912992	Up
GmaAffx.90762.1.S1_s_at	7_module	4.58173	Up
