# Supplementary material for: Identification of Gene Modules Associated with Low Temperatures Response in Bambara Groundnut by Network-Based Analysis
Source: PLoS One. 2016 Feb 9;11(2):e0148771. doi: 10.1371/journal.pone.0148771 (PMC4747569; doi:10.1371/journal.pone.0148771)
Supplement: S9 Table — (XLSX) [file pone.0148771.s010.xlsx]

## Sheet: Sheet1
Module	GO ID	Ontology	Description	Number in input list	Number in BG/Ref	p-value	FDR
3	GO:0005975	P	carbohydrate metabolic process	12	3598	8.1e-05	0.0023
4	GO:0005975	P	carbohydrate metabolic process	15	3598	6.4e-06	0.00015
6	GO:0006629	P	lipid metabolic process	10	3120	0.00021	0.004
