# Supplementary material for: Identification of Gene Modules Associated with Low Temperatures Response in Bambara Groundnut by Network-Based Analysis
Source: PLoS One. 2016 Feb 9;11(2):e0148771. doi: 10.1371/journal.pone.0148771 (PMC4747569; doi:10.1371/journal.pone.0148771)
Supplement: S10 Table — (XLSX) [file pone.0148771.s011.xlsx]

## Sheet: Sheet1
Module No	Probeset ID	Regulation	Soybean ID	First UniRef100 ID	Second UniRef100 ID	Mapped Arabidopsis ID	Functional Description
Module 1	Gma.10303.1.S1_at	Down	Glyma15g07970.2	UniRef100_I1MEI2 Uncharacterized protein;Tax=Glycine max RepID=I1MEI2_SOYBN	UniRef100_G7IPS4 rRNA methyltransferase-like protein;Tax=Medicago truncatula RepID=G7IPS4_MEDTR	AT5G01230.1	S-adenosyl-L-methionine-dependent methyltransferases superfamily protein
	Gma.1056.1.A1_at	Up	Ambiguous Hit	UniRef100_I1M7G1 Uncharacterized protein;Tax=Glycine max RepID=I1M7G1_SOYBN	UniRef100_D5LQ68 Nitrate transporter;Tax=Medicago truncatula RepID=D5LQ68_MEDTR	AT3G21670.1	Major facilitator superfamily protein
	Gma.10713.1.S1_x_at	Up	Glyma02g00380.1	UniRef100_I1JB48 3-ketoacyl-CoA synthase;Tax=Glycine max RepID=I1JB48_SOYBN	UniRef100_I1JB48 3-ketoacyl-CoA synthase;Tax=Glycine max RepID=I1JB48_SOYBN	AT2G26640.1	3-ketoacyl-CoA synthase 11
	Gma.12117.1.S1_at	Up	Glyma10g02950.1	UniRef100_I1L816 Uncharacterized protein;Tax=Glycine max RepID=I1L816_SOYBN	UniRef100_G7I2K5 PAC;Tax=Medicago truncatula RepID=G7I2K5_MEDTR	AT2G48120.1	pale cress protein (PAC)
	Gma.13413.1.A1_at	Down	Glyma08g12980.1	UniRef100_C6TE00 Uncharacterized protein;Tax=Glycine max RepID=C6TE00_SOYBN	UniRef100_G7KDI6 PCD/DCoH-like protein;Tax=Medicago truncatula RepID=G7KDI6_MEDTR	AT1G29810.1	Transcriptional coactivator/pterin dehydratase
	Gma.13910.1.S1_at	Up	Glyma02g08680.1	UniRef100_I1L1I0 Uncharacterized protein;Tax=Glycine max RepID=I1L1I0_SOYBN	UniRef100_E1CI63 GIGANTEA;Tax=Glycine max RepID=E1CI63_SOYBN	AT1G22770.1	gigantea protein (GI)
	Gma.149.1.S1_at	Up	Glyma20g31030.1	UniRef100_Q42810 GmCK2p;Tax=Glycine max RepID=Q42810_SOYBN	UniRef100_Q42810 GmCK2p;Tax=Glycine max RepID=Q42810_SOYBN	AT1G74320.1	Protein kinase superfamily protein
	Gma.15710.1.S1_at	Up	Glyma07g02610.1	UniRef100_I1KGT1 Uncharacterized protein;Tax=Glycine max RepID=I1KGT1_SOYBN	UniRef100_I7JD49 NDH subunit PnsB1;Tax=Marchantia polymorpha RepID=I7JD49_MARPO	AT1G15980.1	NDH-dependent cyclic electron flow 1
	Gma.15909.1.A1_at	Up	Glyma03g30170.1	UniRef100_I1JNL6 Uncharacterized protein;Tax=Glycine max RepID=I1JNL6_SOYBN	UniRef100_P93743 Expressed protein;Tax=Arabidopsis thaliana RepID=P93743_ARATH	AT2G42040.1	CONTAINS InterPro DOMAIN/s: WRC (InterPro:IPR014977); Has 219 Blast hits to 219 proteins in 19 species: Archae - 0; Bacteria - 0; Metazoa - 3; Fungi - 0; Plants - 215; Viruses - 0; Other Eukaryotes - 1 (source: NCBI BLink).
	Gma.16.1.S1_s_at	Up	Glyma19g29380.1	UniRef100_Q7XJ86 Glycinamide ribonucleotide transformylase;Tax=Glycine max RepID=Q7XJ86_SOYBN	UniRef100_Q7XJ86 Glycinamide ribonucleotide transformylase;Tax=Glycine max RepID=Q7XJ86_SOYBN	AT1G31220.1	Formyl transferase
	Gma.1608.2.S1_at	Down	Glyma14g22700.1	UniRef100_I1MA07 Uncharacterized protein;Tax=Glycine max RepID=I1MA07_SOYBN	UniRef100_G7J3F9 RCC1 and BTB domain-containing protein;Tax=Medicago truncatula RepID=G7J3F9_MEDTR	AT5G11580.1	Regulator of chromosome condensation (RCC1) family protein
	Gma.16244.1.A1_at	Up	Glyma02g41810.2	UniRef100_I1JI21 Uncharacterized protein;Tax=Glycine max RepID=I1JI21_SOYBN	UniRef100_B9SE02 Serine/threonine-protein kinase Nek8, putative;Tax=Ricinus communis RepID=B9SE02_RICCO	AT3G55580.1	Regulator of chromosome condensation (RCC1) family protein
	Gma.16567.2.S1_at	Up	Ambiguous Hit	UniRef100_I1JN77 Uncharacterized protein;Tax=Glycine max RepID=I1JN77_SOYBN	UniRef100_G7KRP7 Phosphoglycolate phosphatase;Tax=Medicago truncatula RepID=G7KRP7_MEDTR	AT2G41250.1	Haloacid dehalogenase-like hydrolase (HAD) superfamily protein
	Gma.17660.1.S1_at	Down	Glyma16g03180.1	UniRef100_I1MKN4 Uncharacterized protein;Tax=Glycine max RepID=I1MKN4_SOYBN	UniRef100_D2DKE9 Dihydrodipicolinate reductase;Tax=Glycine max RepID=D2DKE9_SOYBN	AT3G59890.1	Dihydrodipicolinate reductase, bacterial/plant
	Gma.17974.1.S1_at	Down	Glyma03g04370.2	UniRef100_I1JKX9 Non-specific lipid-transfer protein;Tax=Glycine max RepID=I1JKX9_SOYBN	UniRef100_I1JKX9 Non-specific lipid-transfer protein;Tax=Glycine max RepID=I1JKX9_SOYBN	AT2G38540.1	lipid transfer protein 1
	Gma.18079.1.S1_s_at	Down	Glyma12g04630.1	UniRef100_I1LQ25 Glucose-1-phosphate adenylyltransferase;Tax=Glycine max RepID=I1LQ25_SOYBN	UniRef100_I1LQ25 Glucose-1-phosphate adenylyltransferase;Tax=Glycine max RepID=I1LQ25_SOYBN	AT4G39210.1	Glucose-1-phosphate adenylyltransferase family protein
	Gma.18093.1.A1_at	Up	Glyma18g52940.1	UniRef100_I1N583 Uncharacterized protein;Tax=Glycine max RepID=I1N583_SOYBN	UniRef100_P48724 Eukaryotic translation initiation factor 5;Tax=Phaseolus vulgaris RepID=IF5_PHAVU	AT1G36730.1	Translation initiation factor IF2/IF5
	Gma.2917.1.S1_at	Down	Glyma03g29880.4	UniRef100_C6T569 Uncharacterized protein;Tax=Glycine max RepID=C6T569_SOYBN	UniRef100_A2Q4T7 Mitochondrial import inner membrane translocase, subunit Tim17/22;Tax=Medicago truncatula RepID=A2Q4T7_MEDTR	AT2G42210.2	Mitochondrial import inner membrane translocase subunit Tim17/Tim22/Tim23 family protein
	Gma.3250.1.S1_a_at	Down	Glyma16g28310.1	UniRef100_I3S7B9 Uncharacterized protein;Tax=Lotus japonicus RepID=I3S7B9_LOTJA	UniRef100_G8A0S6 Cytosolic fructose-1 6-bisphosphatase;Tax=Medicago truncatula RepID=G8A0S6_MEDTR	AT1G43670.1	Inositol monophosphatase family protein
	Gma.3524.1.S1_at	Down	Glyma16g26520.1	UniRef100_UPI000189D4E2 UPI000189D4E2 related cluster;Tax=unknown RepID=UPI000189D4E2	UniRef100_G7K579 Isoflavone 2'-hydroxylase;Tax=Medicago truncatula RepID=G7K579_MEDTR	AT4G37370.1	cytochrome P450, family 81, subfamily D, polypeptide 8
	Gma.3589.1.S1_at	Down	Glyma05g04960.1	UniRef100_UPI000189D8A9 UPI000189D8A9 related cluster;Tax=unknown RepID=UPI000189D8A9	UniRef100_G7JHQ5 Gibberellin 2-beta-dioxygenase;Tax=Medicago truncatula RepID=G7JHQ5_MEDTR	AT4G16770.1	2-oxoglutarate (2OG) and Fe(II)-dependent oxygenase superfamily protein
	Gma.4091.1.S1_a_at	Up	Glyma15g11100.1	UniRef100_I1MFE5 Uncharacterized protein;Tax=Glycine max RepID=I1MFE5_SOYBN	UniRef100_B9RTT7 Mahogunin, putative;Tax=Ricinus communis RepID=B9RTT7_RICCO	AT5G19080.1	RING/U-box superfamily protein
	Gma.4210.1.S1_at	Up	Glyma15g40370.3	UniRef100_UPI000233BB92 UPI000233BB92 related cluster;Tax=unknown RepID=UPI000233BB92	UniRef100_I1MJ42 Translation initiation factor IF-2;Tax=Glycine max RepID=I1MJ42_SOYBN	AT1G17220.1	Translation initiation factor 2, small GTP-binding protein
	Gma.4889.1.S1_at	Down	Glyma02g07270.1	UniRef100_UPI0002337271 UPI0002337271 related cluster;Tax=unknown RepID=UPI0002337271	UniRef100_G7KDW6 DNA polymerase beta;Tax=Medicago truncatula RepID=G7KDW6_MEDTR	AT1G10520.1	DNA polymerase lambda (POLL)
	Gma.4997.1.S1_at	Down	Glyma08g45810.1	UniRef100_C6SZI9 Uncharacterized protein;Tax=Glycine max RepID=C6SZI9_SOYBN	UniRef100_G7KZ23 Early tobacco anther;Tax=Medicago truncatula RepID=G7KZ23_MEDTR	AT5G48480.1	Lactoylglutathione lyase / glyoxalase I family protein
	Gma.5163.2.S1_at	Up	Glyma17g14590.1	UniRef100_I1MUW3 Uncharacterized protein;Tax=Glycine max RepID=I1MUW3_SOYBN	UniRef100_G7JK69 TVP38/TMEM64 family membrane protein slr0305;Tax=Medicago truncatula RepID=G7JK69_MEDTR	AT1G12450.1	SNARE associated Golgi protein family
	Gma.5401.1.S1_s_at	Down	Ambiguous Hit	UniRef100_I1L4K5 Uncharacterized protein;Tax=Glycine max RepID=I1L4K5_SOYBN	UniRef100_D7RWP9 Peroxiredoxin;Tax=Panax ginseng RepID=D7RWP9_PANGI	AT1G65990.1	type 2 peroxiredoxin-related / thiol specific antioxidant / mal allergen family protein
	Gma.6780.2.S1_at	Down	Glyma17g34990.1	UniRef100_I1MXE5 Uncharacterized protein;Tax=Glycine max RepID=I1MXE5_SOYBN	UniRef100_B9RRW2 3'-5' exonuclease, putative;Tax=Ricinus communis RepID=B9RRW2_RICCO	AT2G25910.1	3'-5' exonuclease domain-containing protein / K homology domain-containing protein / KH domain-containing protein
	Gma.6875.2.S1_at	Down	Glyma07g18100.2	UniRef100_I1KKD8 Uncharacterized protein;Tax=Glycine max RepID=I1KKD8_SOYBN	UniRef100_D5I3E9 Ribosomal protein L2;Tax=Cucurbita pepo RepID=D5I3E9_CUCPE	AT5G01510.1	Protein of unknown function, DUF647
	Gma.7376.2.S1_at	Up	Glyma20g31800.1	UniRef100_UPI000233DA13 UPI000233DA13 related cluster;Tax=unknown RepID=UPI000233DA13	UniRef100_G7I9M5 Mitochondrial glutamate carrier;Tax=Medicago truncatula RepID=G7I9M5_MEDTR	AT2G35800.1	mitochondrial substrate carrier family protein
	Gma.7631.1.A1_at	Up	Glyma06g09220.4	UniRef100_I1K9G4 Malic enzyme;Tax=Glycine max RepID=I1K9G4_SOYBN	UniRef100_I1K9G4 Malic enzyme;Tax=Glycine max RepID=I1K9G4_SOYBN	AT5G25880.1	NADP-malic enzyme 3
	Gma.7800.1.A1_s_at	Up	Glyma12g10100.1	UniRef100_UPI000233C5DA UPI000233C5DA related cluster;Tax=unknown RepID=UPI000233C5DA	UniRef100_Q0V865 Protein FAF-like, chloroplastic;Tax=Arabidopsis thaliana RepID=FAFL_ARATH	AT5G22090.2	Protein of unknown function (DUF3049)
	Gma.8053.1.S1_at	Down	No BLASTN hit E<10-30, >95% percent identity	UniRef100_D0FZ19 Cryptochrome2;Tax=Glycine max RepID=D0FZ19_SOYBN	UniRef100_D0FZ19 Cryptochrome2;Tax=Glycine max RepID=D0FZ19_SOYBN	AT1G04400.1	cryptochrome 2
	Gma.812.1.S1_at	Up	Glyma14g38430.1	UniRef100_UPI00018C683F UPI00018C683F related cluster;Tax=unknown RepID=UPI00018C683F	UniRef100_Q84L79 Expansin;Tax=Pyrus communis RepID=Q84L79_PYRCO	AT2G40610.1	expansin A8
	Gma.8333.1.S1_at	Down	Glyma10g01610.1	UniRef100_UPI00018C70F0 UPI00018C70F0 related cluster;Tax=unknown RepID=UPI00018C70F0	UniRef100_F1DT11 Chloroplast protein 12;Tax=Stylosanthes guianensis RepID=F1DT11_9FABA	AT3G62410.1	CP12 domain-containing protein 2
	Gma.9405.1.S1_at	Down	Glyma13g43270.1	UniRef100_UPI000233B208 UPI000233B208 related cluster;Tax=unknown RepID=UPI000233B208	UniRef100_G7IUN1 Ribonuclease Z;Tax=Medicago truncatula RepID=G7IUN1_MEDTR	AT3G16260.1	tRNAse Z4
	GmaAffx.10543.1.A1_at	Up	Glyma17g36300.1	UniRef100_I1MXR2 Uncharacterized protein;Tax=Glycine max RepID=I1MXR2_SOYBN	UniRef100_F4JKP9 P-loop containing nucleoside triphosphate hydrolase family protein-like protein;Tax=Arabidopsis thaliana RepID=F4JKP9_ARATH	AT2G15730.1	P-loop containing nucleoside triphosphate hydrolases superfamily protein
	GmaAffx.26359.1.S1_at	Down	Glyma12g06380.4	UniRef100_I1LQM5 Uncharacterized protein;Tax=Glycine max RepID=I1LQM5_SOYBN	UniRef100_Q0WWW9 D-xylose-proton symporter-like 3, chloroplastic;Tax=Arabidopsis thaliana RepID=XYLL3_ARATH	AT5G59250.1	Major facilitator superfamily protein
	GmaAffx.27211.1.S1_at	Down	Glyma15g16130.2	UniRef100_UPI000233B1B3 UPI000233B1B3 related cluster;Tax=unknown RepID=UPI000233B1B3	UniRef100_Q9LUR0 Condensin-2 complex subunit H2;Tax=Arabidopsis thaliana RepID=CNDH2_ARATH	AT3G16730.1	CONTAINS InterPro DOMAIN/s: Non-SMC condensin II complex, subunit H2-like (InterPro:IPR009378); Has 249 Blast hits to 211 proteins in 82 species: Archae - 0; Bacteria - 0; Metazoa - 145; Fungi - 8; Plants - 30; Viruses - 0; Other Eukaryotes - 66 (source: NCBI BLink).
	GmaAffx.28909.1.S1_at	Down	Glyma19g28660.1	UniRef100_I1N870 Uncharacterized protein;Tax=Glycine max RepID=I1N870_SOYBN	UniRef100_A2Q5Q1 HNH nuclease;Tax=Medicago truncatula RepID=A2Q5Q1_MEDTR	AT2G23840.1	HNH endonuclease
	GmaAffx.3008.1.S1_at	Up	Glyma12g09380.1	UniRef100_I1LRF4 Uncharacterized protein;Tax=Glycine max RepID=I1LRF4_SOYBN	UniRef100_Q4JEZ1 Beta-galactoside alpha-2,6-sialyltransferase;Tax=Medicago truncatula RepID=Q4JEZ1_MEDTR	AT1G08280.1	Glycosyltransferase family 29 (sialyltransferase) family protein
	GmaAffx.33657.1.S1_at	Up	Glyma13g03270.1	UniRef100_I1LW70 Uncharacterized protein;Tax=Glycine max RepID=I1LW70_SOYBN	UniRef100_G7I8F3 Small glutamine-rich tetratricopeptide repeat-containing protein;Tax=Medicago truncatula RepID=G7I8F3_MEDTR	AT4G08320.1	Tetratricopeptide repeat (TPR)-like superfamily protein
	GmaAffx.39130.1.S1_at	Down	Glyma04g37510.1	UniRef100_I1JXM8 Uncharacterized protein;Tax=Glycine max RepID=I1JXM8_SOYBN	UniRef100_A7XWR9 N3 protein;Tax=Glycine max RepID=A7XWR9_SOYBN	AT5G50800.1	Nodulin MtN3 family protein
	GmaAffx.39830.1.S1_at	Up	Glyma08g00691.1	UniRef100_UPI0002338125 UPI0002338125 related cluster;Tax=unknown RepID=UPI0002338125	UniRef100_Q10EA5 Expressed protein;Tax=Oryza sativa Japonica Group RepID=Q10EA5_ORYSJ	NA	NA
	GmaAffx.40242.1.A1_s_at	Up	Glyma11g07890.2	UniRef100_UPI000233D2C7 UPI000233D2C7 related cluster;Tax=unknown RepID=UPI000233D2C7	UniRef100_G7KGD4 Zinc finger CCCH domain-containing protein;Tax=Medicago truncatula RepID=G7KGD4_MEDTR	AT3G51120.1	DNA binding;zinc ion binding;nucleic acid binding;nucleic acid binding
	GmaAffx.52766.1.S1_at	Up	Ambiguous Hit	UniRef100_I1MI10 Adenylate kinase 16;Tax=Glycine max RepID=I1MI10_SOYBN	UniRef100_I1MI10 Adenylate kinase 16;Tax=Glycine max RepID=I1MI10_SOYBN	AT5G35170.2	adenylate kinase family protein
	GmaAffx.5705.1.S1_at	Up	Glyma11g36410.1	UniRef100_I1LN10 Uncharacterized protein;Tax=Glycine max RepID=I1LN10_SOYBN	UniRef100_G7JA41 O-methyltransferase;Tax=Medicago truncatula RepID=G7JA41_MEDTR	AT4G35160.1	O-methyltransferase family protein
	GmaAffx.6086.1.S1_at	Down	Glyma14g00810.1	UniRef100_I1M674 Uncharacterized protein;Tax=Glycine max RepID=I1M674_SOYBN	UniRef100_G7K509 TBC1 domain family member 2B;Tax=Medicago truncatula RepID=G7K509_MEDTR	AT3G07890.2	Ypt/Rab-GAP domain of gyp1p superfamily protein
	GmaAffx.62927.1.S1_at	Down	Glyma14g37840.1	UniRef100_I1MBG5 Uncharacterized protein;Tax=Glycine max RepID=I1MBG5_SOYBN	UniRef100_G7JZR5 Exocyst complex component;Tax=Medicago truncatula RepID=G7JZR5_MEDTR	AT5G58430.1	exocyst subunit exo70 family protein B1
	GmaAffx.65255.1.A1_at	Up	Ambiguous Hit	UniRef100_I1KAH5 Uncharacterized protein;Tax=Glycine max RepID=I1KAH5_SOYBN	UniRef100_B9S2P0 Amino acid binding protein, putative;Tax=Ricinus communis RepID=B9S2P0_RICCO	AT1G76990.5	ACT domain repeat 3
	GmaAffx.82726.1.S1_at	Down	Glyma13g42891.1	UniRef100_G7IHW5 23S rRNA (Uracil-5-)-methyltransferase rumA;Tax=Medicago truncatula RepID=G7IHW5_MEDTR	UniRef100_G7IHW5 23S rRNA (Uracil-5-)-methyltransferase rumA;Tax=Medicago truncatula RepID=G7IHW5_MEDTR	AT3G21300.1	RNA methyltransferase family protein
	GmaAffx.83619.1.S1_at	Up	Glyma11g27870.1	UniRef100_I1LLN3 Uncharacterized protein;Tax=Glycine max RepID=I1LLN3_SOYBN	UniRef100_Q93XR7 Fructose-6-phosphate 2-kinase/fructose-2,6-bisphosphatase;Tax=Bruguiera gymnorhiza RepID=Q93XR7_BRUGY	AT1G07110.1	fructose-2,6-bisphosphatase
	GmaAffx.86278.1.S1_at	Down	No BLASTN hit E<10-30, >95% percent identity	UniRef100_G7I3I4 Transcription factor SPATULA;Tax=Medicago truncatula RepID=G7I3I4_MEDTR	UniRef100_G7I3I4 Transcription factor SPATULA;Tax=Medicago truncatula RepID=G7I3I4_MEDTR	AT4G36930.1	basic helix-loop-helix (bHLH) DNA-binding superfamily protein
	GmaAffx.86914.1.S1_at	Down	No BLASTN hit E<10-30, >95% percent identity	No BLASTX HIT E<10-6	No BLASTX HIT E<10-6	No BLASTX Hit E<10-6	NA
	GmaAffx.90488.1.S1_s_at	Down	Glyma15g41640.1	UniRef100_I1MJD7 Inosine-5'-monophosphate dehydrogenase 1;Tax=Glycine max RepID=I1MJD7_SOYBN	UniRef100_I1MJD7 Inosine-5'-monophosphate dehydrogenase 1;Tax=Glycine max RepID=I1MJD7_SOYBN	AT1G16350.1	Aldolase-type TIM barrel family protein
	GmaAffx.91328.1.S1_at	Down	Glyma08g22900.1	UniRef100_I1KVH1 Uncharacterized protein;Tax=Glycine max RepID=I1KVH1_SOYBN	UniRef100_G7IZU6 F-box/LRR-repeat protein;Tax=Medicago truncatula RepID=G7IZU6_MEDTR	AT1G15740.1	Leucine-rich repeat family protein
	GmaAffx.93381.1.S1_at	Up	Glyma13g40100.2	UniRef100_I1M4K4 Uncharacterized protein;Tax=Glycine max RepID=I1M4K4_SOYBN	UniRef100_Q2TFP3 PIP2,2;Tax=Glycine max RepID=Q2TFP3_SOYBN	AT2G37170.1	plasma membrane intrinsic protein 2
	GmaAffx.93626.1.S1_at	Down	Glyma07g11650.1	UniRef100_I1KJ64 Uncharacterized protein;Tax=Glycine max RepID=I1KJ64_SOYBN	UniRef100_G7KQ87 Surfeit locus protein;Tax=Medicago truncatula RepID=G7KQ87_MEDTR	AT3G17910.1	Surfeit locus 1 cytochrome c oxidase biogenesis protein
