# Supplementary material for: Identification of Gene Modules Associated with Low Temperatures Response in Bambara Groundnut by Network-Based Analysis
Source: PLoS One. 2016 Feb 9;11(2):e0148771. doi: 10.1371/journal.pone.0148771 (PMC4747569; doi:10.1371/journal.pone.0148771)
Supplement: S11 Table — (XLSX) [file pone.0148771.s012.xlsx]

## Sheet: Sheet1
Module	GO ID	Ontology	Description	Number in input list	Number in BG/Ref	p-value	FDR
1	GO:0008152	P	metabolic process	111	34843	9.5e-06	0.00051
	GO:0044237	P	cellular metabolic process	101	29431	1.4e-06	7.4e-05
	GO:0044249	P	cellular biosynthetic process	72	16162	1.2e-08	6.7e-07
	GO:0009058	P	biosynthetic process	72	16733	5.8e-08	3.1e-06
	GO:0050896	P	response to stimulus	67	16989	7.1e-06	0.00039
	GO:0006950	P	response to stress	47	10512	1.7e-05	0.00089
	GO:0009628	P	response to abiotic stimulus	37	6757	2.1e-06	0.00012
	GO:0005975	P	carbohydrate metabolic process	36	3598	4.1e-13	2.2e-11
	GO:0009056	P	catabolic process	35	5465	1.2e-07	6.3e-06
	GO:0009607	P	response to biotic stimulus	28	3830	2.1e-07	1.1e-05
	GO:0006091	P	generation of precursor metabolites and energy	21	1351	2.8e-11	1.5e-09
	GO:0006519	P	cellular amino acid and derivative metabolic process	20	3012	5.4e-05	0.0029
	GO:0019748	P	secondary metabolic process	18	1963	1.9e-06	0.0001
	GO:0015979	P	photosynthesis	14	548	1.4e-10	7.8e-09
2	GO:0009058	P	biosynthetic process	83	16733	9e-08	4.8e-06
	GO:0044249	P	cellular biosynthetic process	81	16162	9.4e-08	5e-06
	GO:0005975	P	carbohydrate metabolic process	38	3598	8.3e-12	4.4e-10
	GO:0006519	P	cellular amino acid and derivative metabolic process	23	3012	3.5e-05	0.0019
	GO:0006091	P	generation of precursor metabolites and energy	18	1351	1.6e-07	8.6e-06
	GO:0019748	P	secondary metabolic process	17	1963	9.1e-05	0.0048
3	GO:0008152	P	metabolic process	68	34843	5.9e-06	0.00023
	GO:0044237	P	cellular metabolic process	61	29431	7.9e-06	0.0003
	GO:0009058	P	biosynthetic process	43	16733	4.8e-06	0.00018
	GO:0044249	P	cellular biosynthetic process	42	16162	5.1e-06	0.00019
	GO:0005975	P	carbohydrate metabolic process	23	3598	5.1e-10	1.9e-08
	GO:0009628	P	response to abiotic stimulus	22	6757	0.00011	0.0042
	GO:0009056	P	catabolic process	19	5465	0.00016	0.0059
	GO:0006519	P	cellular amino acid and derivative metabolic process	16	3012	3.8e-06	0.00014
	GO:0019748	P	secondary metabolic process	14	1963	5.7e-07	2.2e-05
	GO:0006091	P	generation of precursor metabolites and energy	13	1351	5.3e-08	2e-06
4	GO:0006950	P	response to stress	22	10512	9.4e-05	0.0032
	GO:0005975	P	carbohydrate metabolic process	19	3598	2.8e-10	9.5e-09
	GO:0006091	P	generation of precursor metabolites and energy	10	1351	4.6e-07	1.5e-05
5	GO:0006950	P	response to stress	29	10512	4.6e-05	0.0019
	GO:0005975	P	carbohydrate metabolic process	18	3598	9.3e-07	3.9e-05
	GO:0019748	P	secondary metabolic process	12	1963	1.1e-05	0.00047
6	GO:0005975	P	carbohydrate metabolic process	10	3598	9.3e-05	0.0018
7	GO:0016043	P	cellular component organization	15	8070	8.2e-05	0.0017
	GO:0009628	P	response to abiotic stimulus	13	6757	0.00021	0.0044
	GO:0005975	P	carbohydrate metabolic process	11	3598	1.2e-05	0.00025
