# Supplementary material for: Identification of Gene Modules Associated with Low Temperatures Response in Bambara Groundnut by Network-Based Analysis
Source: PLoS One. 2016 Feb 9;11(2):e0148771. doi: 10.1371/journal.pone.0148771 (PMC4747569; doi:10.1371/journal.pone.0148771)
Supplement: S12 Table — (XLSX) [file pone.0148771.s013.xlsx]

## Sheet: Sheet1
Module No	Probeset ID	Regulation	Mapped Soybean ID	First UniRef100 ID	Second UniRef100 ID	Mapped Arabidopsis ID	Functional Description
Module 1	Gma.10013.1.S1_at	Up	Glyma19g30100.1	UniRef100_I1N8I2 Uncharacterized protein;Tax=Glycine max RepID=I1N8I2_SOYBN	UniRef100_G7L2Q4 COP9 signalosome complex subunit;Tax=Medicago truncatula RepID=G7L2Q4_MEDTR	AT2G26990.1	proteasome family protein
	Gma.10282.2.S1_at	Up	Glyma18g01416.1	UniRef100_UPI000233DFDB UPI000233DFDB related cluster;Tax=unknown RepID=UPI000233DFDB	UniRef100_G7J2I8 Chloroplast small heat shock protein;Tax=Medicago truncatula RepID=G7J2I8_MEDTR	AT4G27670.1	heat shock protein 21
	Gma.10458.1.A1_a_at	Down	Glyma13g23640.7	UniRef100_C6T120 Uncharacterized protein;Tax=Glycine max RepID=C6T120_SOYBN	UniRef100_Q00Z75 WGS project CAID00000000 data, contig chromosome 11 (Fragment);Tax=Ostreococcus tauri RepID=Q00Z75_OSTTA	NA	NA
	Gma.10659.1.S1_at	Up	Glyma04g14551.1	UniRef100_I1KFI9 Uncharacterized protein;Tax=Glycine max RepID=I1KFI9_SOYBN	UniRef100_F4IUS3 DCD (Development and Cell Death) domain protein;Tax=Arabidopsis thaliana RepID=F4IUS3_ARATH	AT2G32910.1	DCD (Development and Cell Death) domain protein
	Gma.10721.1.S1_s_at	Up	Glyma17g04210.1	UniRef100_I1MRV6 Dihydrolipoyl dehydrogenase;Tax=Glycine max RepID=I1MRV6_SOYBN	UniRef100_I1MRV6 Dihydrolipoyl dehydrogenase;Tax=Glycine max RepID=I1MRV6_SOYBN	AT3G17240.3	lipoamide dehydrogenase 2
	Gma.10899.1.S1_at	Down	Glyma02g02350.1	UniRef100_I1JBN4 Uncharacterized protein;Tax=Glycine max RepID=I1JBN4_SOYBN	UniRef100_B9SVW3 Heme-binding protein, putative;Tax=Ricinus communis RepID=B9SVW3_RICCO	AT1G17100.1	SOUL heme-binding family protein
	Gma.11037.1.S1_at	Down	Ambiguous Hit	UniRef100_I1ML66 Uncharacterized protein;Tax=Glycine max RepID=I1ML66_SOYBN	UniRef100_Q38IX1 Glyceraldehyde-3-phosphate dehydrogenase A subunit;Tax=Glycine max RepID=Q38IX1_SOYBN	AT1G12900.1	glyceraldehyde 3-phosphate dehydrogenase A subunit 2
	Gma.11116.3.S1_s_at	Down	Glyma11g18640.1	UniRef100_I1LKN9 Uncharacterized protein;Tax=Glycine max RepID=I1LKN9_SOYBN	UniRef100_Q949Q5 Photosystem I subunit O;Tax=Arabidopsis thaliana RepID=Q949Q5_ARATH	AT1G08380.1	photosystem I subunit O
	Gma.11123.1.S1_at	Down	Ambiguous Hit	UniRef100_I1KUE5 Uncharacterized protein;Tax=Glycine max RepID=I1KUE5_SOYBN	UniRef100_Q9XQB6 Chlorophyll a/b-binding protein CP24;Tax=Vigna radiata var. radiata RepID=Q9XQB6_VIGRR	AT1G15820.1	light harvesting complex photosystem II subunit 6
	Gma.11123.1.S1_x_at	Down	Ambiguous Hit	UniRef100_I1KUE5 Uncharacterized protein;Tax=Glycine max RepID=I1KUE5_SOYBN	UniRef100_Q9XQB6 Chlorophyll a/b-binding protein CP24;Tax=Vigna radiata var. radiata RepID=Q9XQB6_VIGRR	AT1G15820.1	light harvesting complex photosystem II subunit 6
	Gma.11225.1.S1_s_at	Up	No BLASTN hit E<10-30, >95% percent identity	UniRef100_C6SVX5 Uncharacterized protein;Tax=Glycine max RepID=C6SVX5_SOYBN	UniRef100_I3NMN6 60S ribosomal protein L10B;Tax=Hevea brasiliensis RepID=I3NMN6_HEVBR	AT1G26910.1	Ribosomal protein L16p/L10e family protein
	Gma.11305.1.S1_at	Up	Glyma10g04920.1	UniRef100_UPI0001D62D81 UPI0001D62D81 related cluster;Tax=unknown RepID=UPI0001D62D81	UniRef100_E9RGY2 Regulatory particle triple-A ATPase 2;Tax=Sophora flavescens RepID=E9RGY2_SOPFL	AT4G29040.1	regulatory particle AAA-ATPase 2A
	Gma.11324.1.A1_s_at	Down	Glyma07g02060.3	UniRef100_C6SXY1 Putative uncharacterized protein;Tax=Glycine max RepID=C6SXY1_SOYBN	UniRef100_G7LFV9 Aquaporin TIP2-1;Tax=Medicago truncatula RepID=G7LFV9_MEDTR	AT3G16240.1	delta tonoplast integral protein
	Gma.11324.2.S1_a_at	Down	No BLASTN hit E<10-30, >95% percent identity	UniRef100_I1KV43 Uncharacterized protein;Tax=Glycine max RepID=I1KV43_SOYBN	UniRef100_G7LFV9 Aquaporin TIP2-1;Tax=Medicago truncatula RepID=G7LFV9_MEDTR	AT3G16240.1	delta tonoplast integral protein
	Gma.11891.1.S1_at	Up	Ambiguous Hit	UniRef100_I1N779 Uncharacterized protein;Tax=Glycine max RepID=I1N779_SOYBN	UniRef100_B9RII0 Trithorax, putative;Tax=Ricinus communis RepID=B9RII0_RICCO	AT5G53430.1	SET domain group 29
	Gma.12911.1.A1_s_at	Up	Glyma02g06070.1	UniRef100_I1JCM8 Uncharacterized protein;Tax=Glycine max RepID=I1JCM8_SOYBN	UniRef100_B5A7G5 Salicylic acid methyl transferase-like protein;Tax=Glycine max RepID=B5A7G5_SOYBN	AT1G19640.1	jasmonic acid carboxyl methyltransferase
	Gma.13142.2.S1_a_at	Up	Glyma04g16890.2	UniRef100_C6TCI4 Uncharacterized protein;Tax=Glycine max RepID=C6TCI4_SOYBN	UniRef100_B7FGL1 50S ribosomal protein L27;Tax=Medicago truncatula RepID=B7FGL1_MEDTR	AT5G15220.1	Ribosomal protein L27 family protein
	Gma.1316.5.S1_at	Down	Glyma09g38610.1	UniRef100_C6T3Q7 Uncharacterized protein;Tax=Papilionoideae RepID=C6T3Q7_SOYBN	UniRef100_Q2HW07 Photosystem I reaction center subunit XI;Tax=Medicago truncatula RepID=Q2HW07_MEDTR	AT4G12800.1	photosystem I subunit l
	Gma.1320.2.S1_a_at	Down	Ambiguous Hit	UniRef100_C6TJ45 Putative uncharacterized protein;Tax=Glycine max RepID=C6TJ45_SOYBN	No BLASTX HIT E<10-6	No BLASTX Hit E<10-6	NA
	Gma.13292.1.S1_at	Down	Glyma06g08894.1	NA	NA	NA	NA
	Gma.13323.1.S1_at	Up	Glyma12g07250.1	UniRef100_I1LQV3 Uncharacterized protein;Tax=Glycine max RepID=I1LQV3_SOYBN	NA	AT2G28430.1	unknown protein; Has 28 Blast hits to 28 proteins in 12 species: Archae - 0; Bacteria - 0; Metazoa - 0; Fungi - 0; Plants - 28; Viruses - 0; Other Eukaryotes - 0 (source: NCBI BLink).
	Gma.1386.1.S1_at	Up	Glyma15g11270.1	UniRef100_UPI00018C72DD UPI00018C72DD related cluster;Tax=unknown RepID=UPI00018C72DD	UniRef100_B9RXP8 Glucose-6-phosphate/phosphate translocator 2, chloroplast, putative;Tax=Ricinus communis RepID=B9RXP8_RICCO	AT1G61800.1	glucose-6-phosphate/phosphate translocator 2
	Gma.14666.1.S1_at	Down	Glyma08g03350.1	UniRef100_I1KPS8 Uncharacterized protein;Tax=Glycine max RepID=I1KPS8_SOYBN	UniRef100_G7LJK6 Pyridoxal phosphate phosphatase PHOSPHO2;Tax=Medicago truncatula RepID=G7LJK6_MEDTR	AT4G29530.1	Pyridoxal phosphate phosphatase-related protein
	Gma.15017.2.S1_at	Down	Glyma08g09540.1	UniRef100_I1KRM3 Uncharacterized protein;Tax=Glycine max RepID=I1KRM3_SOYBN	UniRef100_B9RVP7 tRNA-dihydrouridine synthase;Tax=Ricinus communis RepID=B9RVP7_RICCO	AT3G63510.1	FMN-linked oxidoreductases superfamily protein
	Gma.15226.3.S1_a_at	Up	Glyma02g06400.1	UniRef100_I1JCQ7 Uncharacterized protein;Tax=Glycine max RepID=I1JCQ7_SOYBN	UniRef100_G7KDJ3 Succinate dehydrogenase;Tax=Medicago truncatula RepID=G7KDJ3_MEDTR	AT5G66760.1	succinate dehydrogenase 1-1
	Gma.15464.1.S1_x_at	Down	Glyma03g40280.3	UniRef100_I1JRI7 Superoxide dismutase [Cu-Zn];Tax=Glycine max RepID=I1JRI7_SOYBN	UniRef100_I1JRI7 Superoxide dismutase [Cu-Zn];Tax=Glycine max RepID=I1JRI7_SOYBN	AT1G08830.2	copper/zinc superoxide dismutase 1
	Gma.15710.1.S1_at	Up	Glyma07g02610.1	UniRef100_I1KGT1 Uncharacterized protein;Tax=Glycine max RepID=I1KGT1_SOYBN	UniRef100_I7JD49 NDH subunit PnsB1;Tax=Marchantia polymorpha RepID=I7JD49_MARPO	AT1G15980.1	NDH-dependent cyclic electron flow 1
	Gma.15769.1.A1_s_at	Up	Glyma19g31030.1	UniRef100_I1N8R8 Uncharacterized protein;Tax=Glycine max RepID=I1N8R8_SOYBN	UniRef100_B9S845 DNA gyrase subunit B, putative;Tax=Ricinus communis RepID=B9S845_RICCO	AT5G04130.1	DNA GYRASE B2
	Gma.15807.1.A1_at	Down	Glyma02g36660.1	UniRef100_I1JGR1 Uncharacterized protein;Tax=Glycine max RepID=I1JGR1_SOYBN	UniRef100_G7JFK8 F-box protein SKIP1;Tax=Medicago truncatula RepID=G7JFK8_MEDTR	AT5G57900.1	SKP1 interacting partner 1
	Gma.16.1.S1_s_at	Up	Glyma19g29380.1	UniRef100_Q7XJ86 Glycinamide ribonucleotide transformylase;Tax=Glycine max RepID=Q7XJ86_SOYBN	UniRef100_Q7XJ86 Glycinamide ribonucleotide transformylase;Tax=Glycine max RepID=Q7XJ86_SOYBN	AT1G31220.1	Formyl transferase
	Gma.16127.1.S1_at	Up	No BLASTN hit E<10-30, >95% percent identity	UniRef100_C6TN20 Uncharacterized protein;Tax=Glycine max RepID=C6TN20_SOYBN	UniRef100_A2Q5B8 Eukaryotic translation initiation factor 3 subunit;Tax=Medicago truncatula RepID=A2Q5B8_MEDTR	AT1G10840.1	translation initiation factor 3 subunit H1
	Gma.16203.1.A1_s_at	Down	Glyma05g05490.1	UniRef100_I1K0W7 Uncharacterized protein;Tax=Glycine max RepID=I1K0W7_SOYBN	UniRef100_Q8GXV5 Ureidoglycine aminohydrolase;Tax=Arabidopsis thaliana RepID=Q8GXV5_ARATH	AT4G17050.1	ureidoglycine aminohydrolase
	Gma.16213.1.S1_at	Down	Glyma20g12150.1	UniRef100_I1NE60 Uncharacterized protein;Tax=Glycine max RepID=I1NE60_SOYBN	UniRef100_B9ZZP2 Ascorbate oxidase;Tax=Pisum sativum RepID=B9ZZP2_PEA	AT5G21105.1	Plant L-ascorbate oxidase
	Gma.16636.1.S1_s_at	Up	No BLASTN hit E<10-30, >95% percent identity	UniRef100_I1KDM8 Malate dehydrogenase;Tax=Glycine max RepID=I1KDM8_SOYBN	UniRef100_I1KDM8 Malate dehydrogenase;Tax=Glycine max RepID=I1KDM8_SOYBN	AT3G15020.1	Lactate/malate dehydrogenase family protein
	Gma.17210.1.A1_at	Down	Glyma16g19876.1	UniRef100_I3SSW9 Uncharacterized protein;Tax=Medicago truncatula RepID=I3SSW9_MEDTR	UniRef100_G7L723 Membrane-bound transcription factor site-2 protease;Tax=Medicago truncatula RepID=G7L723_MEDTR	AT4G20310.3	Peptidase M50 family protein
	Gma.17431.1.S1_at	Up	Glyma16g02290.1	UniRef100_UPI000233B918 UPI000233B918 related cluster;Tax=unknown RepID=UPI000233B918	UniRef100_C4P7W1 CBL-interacting protein kinase 12;Tax=Vitis vinifera RepID=C4P7W1_VITVI	AT1G01140.1	CBL-interacting protein kinase 9
	Gma.17766.1.S1_at	Down	No BLASTN hit E<10-30, >95% percent identity	UniRef100_C6SZV5 Putative uncharacterized protein;Tax=Glycine max RepID=C6SZV5_SOYBN	UniRef100_B9RM61 Thioredoxin f-type, putative;Tax=Ricinus communis RepID=B9RM61_RICCO	AT5G16400.1	thioredoxin F2
	Gma.17780.1.S1_at	Up	Glyma0823s00210.1	NA	NA	NA	NA
	Gma.18000.1.S1_at	Up	Glyma11g02310.1	UniRef100_I1LGC3 Uncharacterized protein;Tax=Glycine max RepID=I1LGC3_SOYBN	UniRef100_B9RCI7 Respiratory burst oxidase, putative;Tax=Ricinus communis RepID=B9RCI7_RICCO	AT1G64060.1	respiratory burst oxidase protein F
	Gma.18068.1.S1_at	Up	Glyma05g35890.1	UniRef100_I1K5Z4 Uncharacterized protein;Tax=Glycine max RepID=I1K5Z4_SOYBN	UniRef100_G7L7F0 Hexokinase;Tax=Medicago truncatula RepID=G7L7F0_MEDTR	AT4G29130.1	hexokinase 1
	Gma.1916.1.S1_at	Up	Ambiguous Hit	UniRef100_C6SYA3 Uncharacterized protein;Tax=Glycine max RepID=C6SYA3_SOYBN	UniRef100_G7J7A8 Vacuolar protein sorting;Tax=Medicago truncatula RepID=G7J7A8_MEDTR	AT3G47810.3	Calcineurin-like metallo-phosphoesterase superfamily protein
	Gma.2069.1.S1_at	Up	No BLASTN hit E<10-30, >95% percent identity	UniRef100_UPI0001B83781 UPI0001B83781 related cluster;Tax=unknown RepID=UPI0001B83781	UniRef100_G7LIW7 Ethanolamine-phosphate cytidylyltransferase;Tax=Medicago truncatula RepID=G7LIW7_MEDTR	AT2G38670.1	phosphorylethanolamine cytidylyltransferase 1
	Gma.2139.2.S1_s_at	Up	Glyma13g41960.1	UniRef100_I1M561 Uncharacterized protein;Tax=Glycine max RepID=I1M561_SOYBN	UniRef100_G7IHV2 Fructokinase;Tax=Medicago truncatula RepID=G7IHV2_MEDTR	AT3G59480.1	pfkB-like carbohydrate kinase family protein
	Gma.2350.1.S1_s_at	Up	Glyma13g40130.1	UniRef100_I1M4K9 Uncharacterized protein;Tax=Glycine max RepID=I1M4K9_SOYBN	UniRef100_B1Q2X5 Protein disulfide isomerase L-2;Tax=Glycine max RepID=B1Q2X5_SOYBN	AT5G60640.1	PDI-like 1-4
	Gma.2382.1.S1_x_at	Up	Glyma02g26160.1	UniRef100_I1JFT4 Lipoxygenase;Tax=Glycine max RepID=I1JFT4_SOYBN	UniRef100_I1JFT4 Lipoxygenase;Tax=Glycine max RepID=I1JFT4_SOYBN	AT3G45140.1	lipoxygenase 2
	Gma.2466.2.S1_s_at	Down	Glyma07g06660.1	UniRef100_I1KI04 Uncharacterized protein;Tax=Glycine max RepID=I1KI04_SOYBN	UniRef100_B9RE13 Thylakoid membrane phosphoprotein 14 kDa, chloroplast, putative;Tax=Ricinus communis RepID=B9RE13_RICCO	AT4G01150.1	unknown protein; FUNCTIONS IN: molecular_function unknown; INVOLVED IN: biological_process unknown; LOCATED IN: thylakoid, chloroplast thylakoid membrane, chloroplast, plastoglobule, chloroplast envelope; EXPRESSED IN: 23 plant structures; EXPRESSED DURING: 14 growth stages; BEST Arabidopsis thaliana protein match is: unknown protein (TAIR:AT4G38100.1); Has 323 Blast hits to 323 proteins in 59 sp…
	Gma.2574.1.S1_a_at	Down	Glyma08g39110.1	UniRef100_I1KXC2 Uncharacterized protein;Tax=Glycine max RepID=I1KXC2_SOYBN	UniRef100_B9SPI3 Alpha-glucan water dikinase, chloroplast, putative;Tax=Ricinus communis RepID=B9SPI3_RICCO	AT1G10760.1	Pyruvate phosphate dikinase, PEP/pyruvate binding domain
	Gma.2695.1.S1_at	Up	Glyma09g29650.5	UniRef100_C6SX47 Uncharacterized protein;Tax=Glycine max RepID=C6SX47_SOYBN	UniRef100_B6TMF2 Transmembrane protein 18;Tax=Zea mays RepID=B6TMF2_MAIZE	AT1G34350.1	unknown protein; Has 192 Blast hits to 192 proteins in 79 species: Archae - 0; Bacteria - 0; Metazoa - 104; Fungi - 0; Plants - 60; Viruses - 0; Other Eukaryotes - 28 (source: NCBI BLink).
	Gma.2711.2.S1_x_at	Up	Glyma08g22570.2	UniRef100_I1KVD4 Uncharacterized protein;Tax=Glycine max RepID=I1KVD4_SOYBN	UniRef100_E6NUB4 JHL06P13.3 protein;Tax=Jatropha curcas RepID=E6NUB4_9ROSI	AT5G11170.1	DEAD/DEAH box RNA helicase family protein | chr5:3553334-3556646 FORWARD LENGTH=427
	Gma.2911.1.S1_x_at	Up	Glyma13g16500.1	UniRef100_I1LY05 Uncharacterized protein;Tax=Glycine max RepID=I1LY05_SOYBN	UniRef100_Q39892 Nucleosome assembly protein 1;Tax=Glycine max RepID=Q39892_SOYBN	AT2G19480.3	nucleosome assembly protein 1;2
	Gma.3353.1.S1_at	Up	No BLASTN hit E<10-30, >95% percent identity	UniRef100_I1L1W0 Uncharacterized protein;Tax=Glycine max RepID=I1L1W0_SOYBN	UniRef100_G7IIR7 Chaperone protein dnaJ;Tax=Medicago truncatula RepID=G7IIR7_MEDTR	AT1G79940.3	DnaJ / Sec63 Brl domains-containing protein
	Gma.3606.1.S1_a_at	Up	Glyma15g04730.1	UniRef100_I1MDK2 Uncharacterized protein;Tax=Glycine max RepID=I1MDK2_SOYBN	UniRef100_Q9M5L0 60S ribosomal protein L35;Tax=Euphorbia esula RepID=RL35_EUPES	AT3G09500.1	Ribosomal L29 family protein
	Gma.3967.1.S1_at	Up	Glyma18g10340.1	UniRef100_I1N0K6 Uncharacterized protein;Tax=Glycine max RepID=I1N0K6_SOYBN	UniRef100_D7UPM9 SEC13 family protein;Tax=Lotus japonicus RepID=D7UPM9_LOTJA	AT2G30050.1	transducin family protein / WD-40 repeat family protein
	Gma.4091.1.S1_at	Up	Glyma15g11100.1	UniRef100_I1MFE5 Uncharacterized protein;Tax=Glycine max RepID=I1MFE5_SOYBN	UniRef100_B9RTT7 Mahogunin, putative;Tax=Ricinus communis RepID=B9RTT7_RICCO	AT5G19080.1	RING/U-box superfamily protein
	Gma.4093.1.S1_at	Up	Glyma09g05490.2	UniRef100_I1L142 Uncharacterized protein;Tax=Glycine max RepID=I1L142_SOYBN	UniRef100_Q9FYH7 Vacuolar-sorting receptor 6;Tax=Arabidopsis thaliana RepID=VSR6_ARATH	AT1G30900.1	VACUOLAR SORTING RECEPTOR 6
	Gma.4108.1.S1_s_at	Up	Glyma13g29410.1	UniRef100_C6ZJY9 Serine hydroxymethyltransferase 4;Tax=Glycine max RepID=C6ZJY9_SOYBN	UniRef100_C6ZJY9 Serine hydroxymethyltransferase 4;Tax=Glycine max RepID=C6ZJY9_SOYBN	AT4G32520.2	serine hydroxymethyltransferase 3
	Gma.412.1.S1_at	Up	Glyma12g03670.1	UniRef100_I1LPS4 Uncharacterized protein;Tax=Glycine max RepID=I1LPS4_SOYBN	UniRef100_G7JMD8 Ubiquitin carrier protein;Tax=Medicago truncatula RepID=G7JMD8_MEDTR	AT5G53300.4	ubiquitin-conjugating enzyme 10
	Gma.4281.1.S1_at	Down	Glyma18g44560.1	UniRef100_B0LUS2 Transcription factor;Tax=Glycine max RepID=B0LUS2_SOYBN	UniRef100_B0LUS2 Transcription factor;Tax=Glycine max RepID=B0LUS2_SOYBN	AT3G56400.1	WRKY DNA-binding protein 70
	Gma.4312.2.S1_s_at	Up	No BLASTN hit E<10-30, >95% percent identity	UniRef100_I1K5J3 Glutathione peroxidase;Tax=Glycine max RepID=I1K5J3_SOYBN	UniRef100_I1K5J3 Glutathione peroxidase;Tax=Glycine max RepID=I1K5J3_SOYBN	AT2G43350.2	glutathione peroxidase 3
	Gma.4324.3.S1_a_at	Up	Glyma20g31210.4	UniRef100_I1NH70 Uncharacterized protein;Tax=Glycine max RepID=I1NH70_SOYBN	UniRef100_B9GT49 NAC domain protein, IPR003441;Tax=Populus trichocarpa RepID=B9GT49_POPTR	AT1G34190.1	NAC domain containing protein 17
	Gma.4397.1.S1_at	Down	Glyma13g44420.1	UniRef100_UPI000233B80D UPI000233B80D related cluster;Tax=unknown RepID=UPI000233B80D	UniRef100_G7II95 WD repeat-containing protein, putative;Tax=Medicago truncatula RepID=G7II95_MEDTR	AT1G80490.2	TOPLESS-related 1
	Gma.4483.1.S1_at	Up	Glyma02g40640.1	UniRef100_I1JHQ7 Uncharacterized protein;Tax=Glycine max RepID=I1JHQ7_SOYBN	UniRef100_G7K5Y8 2-succinylbenzoate-CoA ligase;Tax=Medicago truncatula RepID=G7K5Y8_MEDTR	AT5G16370.1	acyl activating enzyme 5
	Gma.4576.1.S1_at	Up	Glyma0079s00210.1	UniRef100_I1J438 Uncharacterized protein;Tax=Glycine max RepID=I1J438_SOYBN	UniRef100_P33079 Auxin-induced protein 10A5;Tax=Glycine max RepID=A10A5_SOYBN	AT4G38840.1	SAUR-like auxin-responsive protein family
	Gma.4593.1.S1_a_at	Down	Ambiguous Hit	UniRef100_Q43437 Photosystem II type I chlorophyll a/b-binding protein;Tax=Glycine max RepID=Q43437_SOYBN	UniRef100_Q43437 Photosystem II type I chlorophyll a/b-binding protein;Tax=Glycine max RepID=Q43437_SOYBN	AT2G34430.1	light-harvesting chlorophyll-protein complex II subunit B1
	Gma.4834.1.S1_at	Up	Glyma04g39250.1	UniRef100_C6TF54 Uncharacterized protein;Tax=Glycine max RepID=C6TF54_SOYBN	UniRef100_D7MRW2 Ribosomal protein L17 family protein;Tax=Arabidopsis lyrata subsp. lyrata RepID=D7MRW2_ARALL	AT5G09770.1	Ribosomal protein L17 family protein
	Gma.4970.2.S1_a_at	Up	Glyma20g02490.1	UniRef100_I1NDD4 Uncharacterized protein;Tax=Glycine max RepID=I1NDD4_SOYBN	UniRef100_G7JIT9 Glutathione S-transferase omega-like protein;Tax=Medicago truncatula RepID=G7JIT9_MEDTR	AT4G19880.1	Glutathione S-transferase family protein
	Gma.5421.1.S1_a_at	Up	No BLASTN hit E<10-30, >95% percent identity	UniRef100_I1MSH9 Uncharacterized protein;Tax=Glycine max RepID=I1MSH9_SOYBN	UniRef100_B9RV45 Microsomal signal peptidase 18 kDa subunit, putative;Tax=Ricinus communis RepID=B9RV45_RICCO	AT1G52600.1	Peptidase S24/S26A/S26B/S26C family protein
	Gma.5493.1.S1_a_at	Down	Glyma11g34350.1	UniRef100_I1LMI2 Uncharacterized protein;Tax=Glycine max RepID=I1LMI2_SOYBN	UniRef100_O22160 Thylakoid lumenal 15 kDa protein 1, chloroplastic;Tax=Arabidopsis thaliana RepID=TL15A_ARATH	AT2G44920.2	Tetratricopeptide repeat (TPR)-like superfamily protein
	Gma.5618.1.S1_at	Up	Glyma13g38480.1	UniRef100_I1M442 Uncharacterized protein;Tax=Glycine max RepID=I1M442_SOYBN	UniRef100_G7ITZ5 Aconitate hydratase;Tax=Medicago truncatula RepID=G7ITZ5_MEDTR	AT2G05710.1	aconitase 3
	Gma.5665.1.S1_at	Up	Ambiguous Hit	UniRef100_B3TLP6 Ubiquitin fusion protein;Tax=Spermatophyta RepID=B3TLP6_ELAGV	UniRef100_B3TLP6 Ubiquitin fusion protein;Tax=Spermatophyta RepID=B3TLP6_ELAGV	AT3G52590.1	ubiquitin extension protein 1
	Gma.5678.1.S1_a_at	Up	No BLASTN hit E<10-30, >95% percent identity	UniRef100_C6ZHS4 Eukaryotic translation initiation factor 5A2;Tax=Glycine max RepID=C6ZHS4_SOYBN	UniRef100_C6ZHS4 Eukaryotic translation initiation factor 5A2;Tax=Glycine max RepID=C6ZHS4_SOYBN	AT1G13950.1	eukaryotic elongation factor 5A-1
	Gma.5713.1.S1_at	Up	Glyma08g05470.1	UniRef100_I1KQG0 T-complex protein 1 subunit delta;Tax=Glycine max RepID=I1KQG0_SOYBN	UniRef100_I1KQG0 T-complex protein 1 subunit delta;Tax=Glycine max RepID=I1KQG0_SOYBN	AT3G18190.1	TCP-1/cpn60 chaperonin family protein
	Gma.574.1.S1_at	Up	Glyma02g38160.3	UniRef100_UPI0001D62E90 UPI0001D62E90 related cluster;Tax=unknown RepID=UPI0001D62E90	UniRef100_G7K5Z4 Serine hydroxymethyltransferase;Tax=Medicago truncatula RepID=G7K5Z4_MEDTR	AT5G26780.1	serine hydroxymethyltransferase 2
	Gma.593.2.S1_a_at	Down	Glyma17g10250.2	UniRef100_Q0PJH9 MYB transcription factor MYB173;Tax=Glycine max RepID=Q0PJH9_SOYBN	UniRef100_Q0PJH9 MYB transcription factor MYB173;Tax=Glycine max RepID=Q0PJH9_SOYBN	AT1G74840.2	Homeodomain-like superfamily protein
	Gma.6130.1.S1_at	Up	Glyma15g42330.3	UniRef100_UPI000233AB81 UPI000233AB81 related cluster;Tax=unknown RepID=UPI000233AB81	UniRef100_Q9SL03 Callose synthase 2;Tax=Arabidopsis thaliana RepID=CALS2_ARATH	AT2G31960.2	glucan synthase-like 3
	Gma.6298.1.S1_s_at	Up	No BLASTN hit E<10-30, >95% percent identity	UniRef100_Q677H6 ADP-ribosylation factor (Fragment);Tax=Hyacinthus orientalis RepID=Q677H6_HYAOR	UniRef100_Q677H6 ADP-ribosylation factor (Fragment);Tax=Hyacinthus orientalis RepID=Q677H6_HYAOR	AT1G10630.1	ADP-ribosylation factor A1F
	Gma.6305.1.S1_at	Down	Glyma06g07930.1	UniRef100_UPI0001B63AA8 UPI0001B63AA8 related cluster;Tax=unknown RepID=UPI0001B63AA8	UniRef100_G7JCC0 Protein lunapark;Tax=Medicago truncatula RepID=G7JCC0_MEDTR	AT4G31080.1	Protein of unknown function (DUF2296)
	Gma.6983.1.S1_at	Up	Glyma03g42050.1	UniRef100_I1JS20 Uncharacterized protein;Tax=Glycine max RepID=I1JS20_SOYBN	UniRef100_Q9M277 AT3g61870/F21F14_40;Tax=Arabidopsis thaliana RepID=Q9M277_ARATH	AT3G61870.1	unknown protein; FUNCTIONS IN: molecular_function unknown; INVOLVED IN: biological_process unknown; LOCATED IN: chloroplast, chloroplast inner membrane, chloroplast envelope; EXPRESSED IN: 23 plant structures; EXPRESSED DURING: 14 growth stages; Has 200 Blast hits to 200 proteins in 73 species: Archae - 0; Bacteria - 112; Metazoa - 0; Fungi - 0; Plants - 53; Viruses - 0; Other Eukaryotes - 35 (so…
	Gma.7447.1.S1_s_at	Down	No BLASTN hit E<10-30, >95% percent identity	UniRef100_UPI00019D342C UPI00019D342C related cluster;Tax=unknown RepID=UPI00019D342C	UniRef100_G7KC21 Aquaporin;Tax=Medicago truncatula RepID=G7KC21_MEDTR	AT4G00430.1	plasma membrane intrinsic protein 1;4
	Gma.745.1.S1_a_at	Up	Glyma05g22510.1	UniRef100_C6T2L5 Uncharacterized protein;Tax=Glycine max RepID=C6T2L5_SOYBN	UniRef100_G7JF62 NADH dehydrogenase;Tax=Medicago truncatula RepID=G7JF62_MEDTR	AT5G67590.1	NADH-ubiquinone oxidoreductase-related
	Gma.756.1.S1_s_at	Up	Ambiguous Hit	UniRef100_Q8LJW0 40S ribosomal S4 protein;Tax=Glycine max RepID=Q8LJW0_SOYBN	UniRef100_Q8LJW0 40S ribosomal S4 protein;Tax=Glycine max RepID=Q8LJW0_SOYBN	AT5G07090.1	Ribosomal protein S4 (RPS4A) family protein
	Gma.7586.1.A1_at	Up	Glyma02g40770.1	UniRef100_I1JHS0 Uncharacterized protein;Tax=Glycine max RepID=I1JHS0_SOYBN	UniRef100_Q3MQ10 Autophagy protein 5 (Fragment);Tax=Glycine max RepID=Q3MQ10_SOYBN	AT5G17290.1	autophagy protein Apg5 family
	Gma.7871.2.S1_s_at	Down	Glyma07g15070.1	UniRef100_C6TFU8 Uncharacterized protein;Tax=Glycine max RepID=C6TFU8_SOYBN	UniRef100_Q9LVB9 Emb|CAB83157.1;Tax=Arabidopsis thaliana RepID=Q9LVB9_ARATH	AT5G56550.1	oxidative stress 3
	Gma.8102.3.S1_at	Up	Ambiguous Hit	UniRef100_UPI000233E7F2 UPI000233E7F2 related cluster;Tax=unknown RepID=UPI000233E7F2	UniRef100_F4IUL2 Nucleobase-ascorbate transporter 3;Tax=Arabidopsis thaliana RepID=F4IUL2_ARATH	AT2G26510.2	Xanthine/uracil permease family protein
	Gma.8197.1.S1_at	Down	Glyma04g42010.2	UniRef100_I1JYX7 Uncharacterized protein;Tax=Glycine max RepID=I1JYX7_SOYBN	UniRef100_G7J5M2 PsbP domain-containing protein;Tax=Medicago truncatula RepID=G7J5M2_MEDTR	AT1G77090.1	Mog1/PsbP/DUF1795-like photosystem II reaction center PsbP family protein
	Gma.8334.2.S1_at	Down	Glyma15g10460.1	UniRef100_I1MF67 Uncharacterized protein;Tax=Glycine max RepID=I1MF67_SOYBN	UniRef100_Q67YQ9 MRNA, complete cds, clone: RAFL24-13-K22;Tax=Arabidopsis thaliana RepID=Q67YQ9_ARATH	AT2G39080.1	NAD(P)-binding Rossmann-fold superfamily protein
	Gma.8335.1.S1_at	Up	Glyma02g25300.1	UniRef100_I1JFS9 Uncharacterized protein;Tax=Glycine max RepID=I1JFS9_SOYBN	UniRef100_G7J1A1 Tryptophan synthase beta chain;Tax=Medicago truncatula RepID=G7J1A1_MEDTR	AT4G27070.1	tryptophan synthase beta-subunit 2
	Gma.8351.1.S1_s_at	Down	Glyma18g10270.1	UniRef100_C6THW7 Putative uncharacterized protein;Tax=Glycine max RepID=C6THW7_SOYBN	UniRef100_G7IYC1 Dihydroflavonol-4-reductase;Tax=Medicago truncatula RepID=G7IYC1_MEDTR	AT5G19440.1	NAD(P)-binding Rossmann-fold superfamily protein
	Gma.8371.1.S1_at	Up	Glyma06g01500.2	UniRef100_I1K775 Uncharacterized protein;Tax=Glycine max RepID=I1K775_SOYBN	UniRef100_G7J6K5 Glucan endo-1,3-beta-glucosidase;Tax=Medicago truncatula RepID=G7J6K5_MEDTR	AT4G34480.1	O-Glycosyl hydrolases family 17 protein
	Gma.8823.2.S1_at	Up	Glyma01g35043.1	UniRef100_UPI00023377F9 UPI00023377F9 related cluster;Tax=unknown RepID=UPI00023377F9	UniRef100_G7K853 Kinase-START;Tax=Medicago truncatula RepID=G7K853_MEDTR	AT4G19040.1	ENHANCED DISEASE RESISTANCE 2
	Gma.9720.1.S1_at	Up	No BLASTN hit E<10-30, >95% percent identity	UniRef100_UPI00019D348F UPI00019D348F related cluster;Tax=unknown RepID=UPI00019D348F	UniRef100_G8EX76 Chloroplast transketolase;Tax=Cucumis sativus RepID=G8EX76_CUCSA	AT2G45290.1	Transketolase
	GmaAffx.14686.1.S1_at	Up	Glyma10g31340.1	UniRef100_I1LBV4 Uncharacterized protein;Tax=Glycine max RepID=I1LBV4_SOYBN	UniRef100_B9S046 Ubiquitin carboxyl-terminal hydrolase isozyme L5, putative;Tax=Ricinus communis RepID=B9S046_RICCO	AT1G65650.1	Peptidase C12, ubiquitin carboxyl-terminal hydrolase 1
	GmaAffx.1590.1.S1_at	Up	Glyma01g18780.1	UniRef100_C6T2G5 Uncharacterized protein;Tax=Glycine max RepID=C6T2G5_SOYBN	UniRef100_B0BLA0 CM0216.550.nc protein;Tax=Lotus japonicus RepID=B0BLA0_LOTJA	AT1G17880.1	basic transcription factor 3
	GmaAffx.15984.1.S1_at	Down	Glyma06g43970.1	UniRef100_UPI000189DA17 UPI000189DA17 related cluster;Tax=unknown RepID=UPI000189DA17	UniRef100_G7KFJ3 O-methyltransferase;Tax=Medicago truncatula RepID=G7KFJ3_MEDTR	AT4G35160.1	O-methyltransferase family protein
	GmaAffx.1991.1.S1_at	Up	Glyma11g04040.1	UniRef100_I1LGU5 Uncharacterized protein;Tax=Glycine max RepID=I1LGU5_SOYBN	UniRef100_G7JYK5 Bax inhibitor;Tax=Medicago truncatula RepID=G7JYK5_MEDTR	AT5G47120.1	BAX inhibitor 1
	GmaAffx.21184.1.S1_at	Down	Glyma17g05960.1	UniRef100_I1MSD4 Uncharacterized protein;Tax=Glycine max RepID=I1MSD4_SOYBN	UniRef100_Q9FJB4 AT5g35460/MOK9_4;Tax=Arabidopsis thaliana RepID=Q9FJB4_ARATH	AT5G35460.1	unknown protein; CONTAINS InterPro DOMAIN/s: Protein of unknown function DUF2838 (InterPro:IPR021261); Has 1807 Blast hits to 1807 proteins in 277 species: Archae - 0; Bacteria - 0; Metazoa - 736; Fungi - 347; Plants - 385; Viruses - 0; Other Eukaryotes - 339 (source: NCBI BLink).
	GmaAffx.21923.1.A1_at	Down	Glyma15g34791.1	UniRef100_I1KVX6 Uncharacterized protein;Tax=Glycine max RepID=I1KVX6_SOYBN	UniRef100_Q9LTI0 C-terminal S-isoprenylcysteine carboxyl O-methyltransferase;Tax=Arabidopsis thaliana RepID=Q9LTI0_ARATH	AT5G59500.1	protein C-terminal S-isoprenylcysteine carboxyl O-methyltransferases
	GmaAffx.26692.1.S1_at	Down	Glyma19g30360.1	UniRef100_I1N8L1 Uncharacterized protein;Tax=Glycine max RepID=I1N8L1_SOYBN	UniRef100_G7L4R1 Palmitoyltransferase AKR1;Tax=Medicago truncatula RepID=G7L4R1_MEDTR	AT3G56930.1	DHHC-type zinc finger family protein
	GmaAffx.2745.1.S1_at	Up	Glyma05g33420.1	UniRef100_I1K573 Uncharacterized protein;Tax=Glycine max RepID=I1K573_SOYBN	UniRef100_B9RA54 Catalytic, putative;Tax=Ricinus communis RepID=B9RA54_RICCO	AT5G61840.1	Exostosin family protein
	GmaAffx.29897.1.S1_at	Up	No BLASTN hit E<10-30, >95% percent identity	UniRef100_I1LX53 Uncharacterized protein;Tax=Glycine max RepID=I1LX53_SOYBN	No BLASTX HIT E<10-6	No BLASTX Hit E<10-6	NA
	GmaAffx.29956.1.S1_s_at	Down	Glyma02g02350.1	UniRef100_I1JBN4 Uncharacterized protein;Tax=Glycine max RepID=I1JBN4_SOYBN	UniRef100_B9SVW3 Heme-binding protein, putative;Tax=Ricinus communis RepID=B9SVW3_RICCO	AT1G17100.1	SOUL heme-binding family protein
	GmaAffx.32615.1.S1_at	Up	Glyma11g04260.1	UniRef100_UPI000233D9EC UPI000233D9EC related cluster;Tax=unknown RepID=UPI000233D9EC	UniRef100_B9RUS0 Vacuolar protein sorting-associated protein, putative;Tax=Ricinus communis RepID=B9RUS0_RICCO	AT4G17140.3	pleckstrin homology (PH) domain-containing protein
	GmaAffx.35242.1.S1_at	Down	Glyma08g20330.1	UniRef100_I1KUR5 Uncharacterized protein;Tax=Glycine max RepID=I1KUR5_SOYBN	UniRef100_G7IS39 Aminophospholipid ATPase;Tax=Medicago truncatula RepID=G7IS39_MEDTR	AT1G17500.1	ATPase E1-E2 type family protein / haloacid dehalogenase-like hydrolase family protein
	GmaAffx.36315.1.S1_at	Up	No BLASTN hit E<10-30, >95% percent identity	UniRef100_I1LW80 Uncharacterized protein;Tax=Glycine max RepID=I1LW80_SOYBN	No BLASTX HIT E<10-6	AT4G08330.1	unknown protein; FUNCTIONS IN: molecular_function unknown; INVOLVED IN: biological_process unknown; LOCATED IN: plasma membrane; EXPRESSED IN: 24 plant structures; EXPRESSED DURING: 14 growth stages; BEST Arabidopsis thaliana protein match is: unknown protein (TAIR:AT2G17705.1); Has 98 Blast hits to 98 proteins in 13 species: Archae - 0; Bacteria - 0; Metazoa - 0; Fungi - 0; Plants - 98; Viruses …
	GmaAffx.36677.1.S1_at	Down	Glyma04g33210.1	UniRef100_UPI00023394CA UPI00023394CA related cluster;Tax=unknown RepID=UPI00023394CA	UniRef100_C5HYG6 MYB domain protein 34-2;Tax=Brassica rapa subsp. pekinensis RepID=C5HYG6_BRARP	AT5G15310.2	myb domain protein 16
	GmaAffx.37202.2.S1_at	Down	Glyma11g19260.1	UniRef100_UPI000233CE6C UPI000233CE6C related cluster;Tax=unknown RepID=UPI000233CE6C	UniRef100_G7JKW2 MAR-binding filament-like protein 1-1;Tax=Medicago truncatula RepID=G7JKW2_MEDTR	AT3G16000.1	MAR binding filament-like protein 1
	GmaAffx.37221.1.S1_at	Down	Glyma17g07350.2	UniRef100_C6SZJ3 Uncharacterized protein;Tax=Glycine max RepID=C6SZJ3_SOYBN	UniRef100_B9T2E4 STS14 protein, putative;Tax=Ricinus communis RepID=B9T2E4_RICCO	AT4G30320.1	CAP (Cysteine-rich secretory proteins, Antigen 5, and Pathogenesis-related 1 protein) superfamily protein
	GmaAffx.39818.1.S1_at	Down	No BLASTN hit E<10-30, >95% percent identity	No BLASTX HIT E<10-6	No BLASTX HIT E<10-6	No BLASTX Hit E<10-6	NA
	GmaAffx.42064.1.S1_at	Down	Glyma16g04656.1	UniRef100_I1N870 Uncharacterized protein;Tax=Glycine max RepID=I1N870_SOYBN	UniRef100_A2Q5Q1 HNH nuclease;Tax=Medicago truncatula RepID=A2Q5Q1_MEDTR	AT2G23840.1	HNH endonuclease
	GmaAffx.44319.1.S1_at	Up	Glyma13g41460.1	UniRef100_I1M503 Uncharacterized protein;Tax=Glycine max RepID=I1M503_SOYBN	UniRef100_B2LUQ8 Aluminum-activated citrate transporter;Tax=Glycine max RepID=B2LUQ8_SOYBN	AT1G51340.2	MATE efflux family protein
	GmaAffx.46439.1.S1_at	Up	Glyma11g05500.1	UniRef100_I1LH97 Uncharacterized protein;Tax=Glycine max RepID=I1LH97_SOYBN	UniRef100_G7K3Y6 Natural resistance-associated macrophage protein;Tax=Medicago truncatula RepID=G7K3Y6_MEDTR	AT2G23150.1	natural resistance-associated macrophage protein 3
	GmaAffx.50180.1.A1_at	Down	Glyma14g05870.2	UniRef100_I1M7N4 Uncharacterized protein;Tax=Glycine max RepID=I1M7N4_SOYBN	UniRef100_G7K7C1 Transcription factor bHLH93;Tax=Medicago truncatula RepID=G7K7C1_MEDTR	AT2G40435.1	BEST Arabidopsis thaliana protein match is: transcription regulators (TAIR:AT3G56220.1); Has 289 Blast hits to 289 proteins in 30 species: Archae - 0; Bacteria - 0; Metazoa - 0; Fungi - 0; Plants - 289; Viruses - 0; Other Eukaryotes - 0 (source: NCBI BLink).
	GmaAffx.51085.1.S1_at	Down	Glyma07g33570.1	UniRef100_I1KM00 Uncharacterized protein;Tax=Glycine max RepID=I1KM00_SOYBN	UniRef100_O04840 Nitrite reductase;Tax=Glycine max RepID=O04840_SOYBN	AT2G15620.1	nitrite reductase 1
	GmaAffx.53755.1.S1_at	Up	Glyma11g02450.1	UniRef100_I1LGE2 Uncharacterized protein;Tax=Glycine max RepID=I1LGE2_SOYBN	UniRef100_B9RCF9 Bel1 homeotic protein, putative;Tax=Ricinus communis RepID=B9RCF9_RICCO	AT5G41410.1	POX (plant homeobox) family protein
	GmaAffx.54208.1.S1_at	Down	Glyma17g29760.1	UniRef100_I1MWJ9 Uncharacterized protein;Tax=Glycine max RepID=I1MWJ9_SOYBN	UniRef100_G7JCB1 Glucan endo-1 3-beta-glucosidase;Tax=Medicago truncatula RepID=G7JCB1_MEDTR	AT4G31140.1	O-Glycosyl hydrolases family 17 protein
	GmaAffx.55187.1.S1_at	Down	Glyma12g15560.1	UniRef100_I1LSI0 Uncharacterized protein;Tax=Glycine max RepID=I1LSI0_SOYBN	UniRef100_G7JDS4 Chaperone protein dnaJ;Tax=Medicago truncatula RepID=G7JDS4_MEDTR	AT2G42750.1	DNAJ heat shock N-terminal domain-containing protein
	GmaAffx.5913.1.S1_at	Up	Glyma10g21570.1	UniRef100_I1LAA9 Uncharacterized protein;Tax=Glycine max RepID=I1LAA9_SOYBN	UniRef100_E6NUF4 JMS10C05.9 protein;Tax=Jatropha curcas RepID=E6NUF4_9ROSI	AT2G41870.1	Remorin family protein
	GmaAffx.6017.2.S1_at	Up	Glyma17g14350.1	UniRef100_I1MUU1 Uncharacterized protein;Tax=Glycine max RepID=I1MUU1_SOYBN	UniRef100_D7LR68 Binding protein;Tax=Arabidopsis lyrata subsp. lyrata RepID=D7LR68_ARALL	AT3G26580.1	Tetratricopeptide repeat (TPR)-like superfamily protein
	GmaAffx.61327.1.S1_at	Up	Glyma01g00590.2	UniRef100_I1KJV5 Uncharacterized protein;Tax=Glycine max RepID=I1KJV5_SOYBN	UniRef100_B9RK97 Methyltransferase, putative;Tax=Ricinus communis RepID=B9RK97_RICCO	AT4G29590.1	S-adenosyl-L-methionine-dependent methyltransferases superfamily protein
	GmaAffx.63157.1.S1_at	Up	Glyma19g42980.2	UniRef100_UPI000233EB7D UPI000233EB7D related cluster;Tax=unknown RepID=UPI000233EB7D	UniRef100_G7L0R8 Acyltransferase-like protein;Tax=Medicago truncatula RepID=G7L0R8_MEDTR	AT1G54570.1	Esterase/lipase/thioesterase family protein
	GmaAffx.64406.1.S1_at	Up	Glyma09g34810.1	UniRef100_C6SY99 Uncharacterized protein;Tax=Glycine max RepID=C6SY99_SOYBN	UniRef100_Q84VW5 Mediator of RNA polymerase II transcription subunit 32;Tax=Arabidopsis thaliana RepID=MED32_ARATH	AT1G11760.1	MED32; Has 41 Blast hits to 40 proteins in 14 species: Archae - 0; Bacteria - 0; Metazoa - 0; Fungi - 0; Plants - 41; Viruses - 0; Other Eukaryotes - 0 (source: NCBI BLink).
	GmaAffx.65061.1.S1_s_at	Up	Glyma05g04540.1	UniRef100_I1K0N9 Uncharacterized protein;Tax=Glycine max RepID=I1K0N9_SOYBN	UniRef100_B9SIT8 Gaba(A) receptor-associated protein, putative;Tax=Ricinus communis RepID=B9SIT8_RICCO	AT4G16520.2	Ubiquitin-like superfamily protein
	GmaAffx.66651.1.S1_at	Up	Glyma01g45470.1	UniRef100_UPI0002336EB7 UPI0002336EB7 related cluster;Tax=unknown RepID=UPI0002336EB7	UniRef100_A8J657 Alpha-1,2-fucosidase;Tax=Lilium longiflorum RepID=A8J657_LILLO	AT4G34260.1	1,2-alpha-L-fucosidases
	GmaAffx.66805.1.S1_at	Down	Glyma15g14710.1	UniRef100_I1MGC0 Uncharacterized protein;Tax=Glycine max RepID=I1MGC0_SOYBN	UniRef100_A2Q664 30S ribosomal protein S6;Tax=Medicago truncatula RepID=A2Q664_MEDTR	AT3G17170.1	Translation elongation factor EF1B/ribosomal protein S6 family protein
	GmaAffx.67657.1.S1_at	Down	Ambiguous Hit	UniRef100_I1ND87 Uncharacterized protein;Tax=Glycine max RepID=I1ND87_SOYBN	UniRef100_G7J8D0 CCP-like protein;Tax=Medicago truncatula RepID=G7J8D0_MEDTR	AT1G72820.1	Mitochondrial substrate carrier family protein
	GmaAffx.67686.2.S1_at	Up	Glyma08g18990.3	UniRef100_I1KUC1 Uncharacterized protein;Tax=Glycine max RepID=I1KUC1_SOYBN	UniRef100_G7J9Z8 2-nitropropane dioxygenase-like protein;Tax=Medicago truncatula RepID=G7J9Z8_MEDTR	AT5G64250.2	Aldolase-type TIM barrel family protein
	GmaAffx.71267.1.S1_at	Down	Glyma12g07861.3	UniRef100_UPI000233D5C3 UPI000233D5C3 related cluster;Tax=unknown RepID=UPI000233D5C3	UniRef100_G7JRK3 Two-component response regulator-like PRR73;Tax=Medicago truncatula RepID=G7JRK3_MEDTR	AT5G02810.1	pseudo-response regulator 7
	GmaAffx.72116.1.A1_at	Down	Glyma19g32550.1	UniRef100_I1N942 Uncharacterized protein;Tax=Glycine max RepID=I1N942_SOYBN	UniRef100_G7KUF1 Polygalacturonase;Tax=Medicago truncatula RepID=G7KUF1_MEDTR	AT3G57790.1	Pectin lyase-like superfamily protein
	GmaAffx.75467.1.S1_at	Down	Glyma08g03160.2	UniRef100_UPI00023385A9 UPI00023385A9 related cluster;Tax=unknown RepID=UPI00023385A9	UniRef100_F1DGB2 Sequence-specific DNA-binding transcription factor;Tax=Coffea arabica RepID=F1DGB2_COFAR	AT4G12750.1	Homeodomain-like transcriptional regulator
	GmaAffx.77888.1.S1_at	Up	Glyma14g07160.2	UniRef100_UPI000233BC6C UPI000233BC6C related cluster;Tax=unknown RepID=UPI000233BC6C	UniRef100_B9SE02 Serine/threonine-protein kinase Nek8, putative;Tax=Ricinus communis RepID=B9SE02_RICCO	AT3G55580.1	Regulator of chromosome condensation (RCC1) family protein
	GmaAffx.78045.2.S1_at	Down	No BLASTN hit E<10-30, >95% percent identity	UniRef100_G7K3G7 DNA polymerase;Tax=Medicago truncatula RepID=G7K3G7_MEDTR	UniRef100_G7K3G7 DNA polymerase;Tax=Medicago truncatula RepID=G7K3G7_MEDTR	AT3G20540.2	polymerase gamma 1
	GmaAffx.78983.1.S1_at	Up	No BLASTN hit E<10-30, >95% percent identity	UniRef100_C6TJ74 Putative uncharacterized protein;Tax=Glycine max RepID=C6TJ74_SOYBN	UniRef100_D2KTV9 MtN19 protein;Tax=Lotus japonicus RepID=D2KTV9_LOTJA	AT5G61820.1	FUNCTIONS IN: molecular_function unknown; INVOLVED IN: biological_process unknown; LOCATED IN: vacuole; EXPRESSED IN: 24 plant structures; EXPRESSED DURING: 15 growth stages; CONTAINS InterPro DOMAIN/s: Stress up-regulated Nod 19 (InterPro:IPR011692); Has 30201 Blast hits to 17322 proteins in 780 species: Archae - 12; Bacteria - 1396; Metazoa - 17338; Fungi - 3422; Plants - 5037; Viruses - 0; Oth…
	GmaAffx.79990.1.S1_s_at	Up	No BLASTN hit E<10-30, >95% percent identity	UniRef100_I1MU90 Uncharacterized protein;Tax=Glycine max RepID=I1MU90_SOYBN	UniRef100_E5D6S6 SPX domain-containing protein 2;Tax=Phaseolus vulgaris RepID=E5D6S6_PHAVU	AT5G20150.1	SPX domain gene 1
	GmaAffx.80492.1.S1_at	Up	Glyma04g40640.1	UniRef100_I1JYH9 Uncharacterized protein;Tax=Glycine max RepID=I1JYH9_SOYBN	UniRef100_G7J905 Two-component response regulator-like PRR73;Tax=Medicago truncatula RepID=G7J905_MEDTR	AT5G24470.1	pseudo-response regulator 5
	GmaAffx.84623.1.S1_at	Down	Glyma17g11800.1	UniRef100_I1MU38 Uncharacterized protein (Fragment);Tax=Glycine max RepID=I1MU38_SOYBN	UniRef100_G7JFF5 Synaptotagmin-1;Tax=Medicago truncatula RepID=G7JFF5_MEDTR	AT1G05500.1	Calcium-dependent lipid-binding (CaLB domain) family protein
	GmaAffx.84634.1.S1_at	Down	Glyma02g43950.1	UniRef100_UPI0002336BD9 UPI0002336BD9 related cluster;Tax=unknown RepID=UPI0002336BD9	UniRef100_G7KHC0 Tousled-like kinase;Tax=Medicago truncatula RepID=G7KHC0_MEDTR	AT5G20930.1	Protein kinase superfamily protein
	GmaAffx.85212.1.S1_at	Down	Glyma18g50040.1	UniRef100_C6TIC7 Uncharacterized protein;Tax=Glycine max RepID=C6TIC7_SOYBN	UniRef100_G7L589 F-box protein;Tax=Medicago truncatula RepID=G7L589_MEDTR	AT5G39250.1	F-box family protein
	GmaAffx.85368.1.S1_at	Down	Glyma09g36540.1	UniRef100_I1L5P8 Autophagy-related protein 3;Tax=Glycine max RepID=I1L5P8_SOYBN	UniRef100_Q4QXL9 Autophagy protein ATG3 (Fragment);Tax=Nicotiana benthamiana RepID=Q4QXL9_NICBE	AT5G61500.1	autophagy 3 (APG3)
	GmaAffx.86914.1.S1_at	Down	No BLASTN hit E<10-30, >95% percent identity	No BLASTX HIT E<10-6	No BLASTX HIT E<10-6	No BLASTX Hit E<10-6	NA
	GmaAffx.87092.2.S1_at	Down	Glyma02g11480.3	UniRef100_I1JE03 Uncharacterized protein;Tax=Glycine max RepID=I1JE03_SOYBN	UniRef100_G7JK27 U-box domain-containing protein;Tax=Medicago truncatula RepID=G7JK27_MEDTR	AT1G49780.1	plant U-box 26
	GmaAffx.87888.1.S1_s_at	Up	Glyma17g04020.2	UniRef100_UPI000233F3A2 UPI000233F3A2 related cluster;Tax=unknown RepID=UPI000233F3A2	UniRef100_G7JP01 Pectinesterase inhibitor;Tax=Medicago truncatula RepID=G7JP01_MEDTR	AT3G17130.1	Plant invertase/pectin methylesterase inhibitor superfamily protein
	GmaAffx.88786.1.A1_s_at	Up	Glyma07g33780.1	UniRef100_I1KM16 Uncharacterized protein;Tax=Glycine max RepID=I1KM16_SOYBN	UniRef100_Q0N3X1 Caffeoyl coenzyme A 3-O-methyltransferase 1;Tax=Leucaena leucocephala RepID=Q0N3X1_LEULE	AT4G34050.1	S-adenosyl-L-methionine-dependent methyltransferases superfamily protein
	GmaAffx.88815.1.A1_s_at	Up	Glyma16g04240.3	UniRef100_Q71EW8 Methionine synthase;Tax=Papilionoideae RepID=Q71EW8_SOYBN	UniRef100_Q71EW8 Methionine synthase;Tax=Papilionoideae RepID=Q71EW8_SOYBN	AT5G17920.2	Cobalamin-independent synthase family protein
	GmaAffx.90019.1.S1_s_at	Down	Glyma13g32331.1	UniRef100_C6TLP0 Uncharacterized protein;Tax=Glycine max RepID=C6TLP0_SOYBN	UniRef100_G7IK38 DAG protein;Tax=Medicago truncatula RepID=G7IK38_MEDTR	AT1G11430.1	plastid developmental protein DAG, putative
	GmaAffx.90341.1.S1_s_at	Up	Glyma09g02160.1	UniRef100_I1L090 Uncharacterized protein;Tax=Glycine max RepID=I1L090_SOYBN	UniRef100_Q27SZ6 Endo-1,4-beta-glucancase (Fragment);Tax=Glycine max RepID=Q27SZ6_SOYBN	AT5G49720.1	glycosyl hydrolase 9A1
	GmaAffx.90388.1.S1_at	Up	Glyma16g33230.1	UniRef100_UPI00018C69B0 UPI00018C69B0 related cluster;Tax=unknown RepID=UPI00018C69B0	UniRef100_G8A1S3 40S ribosomal protein S3;Tax=Medicago truncatula RepID=G8A1S3_MEDTR	AT5G35530.1	Ribosomal protein S3 family protein
	GmaAffx.90488.1.S1_s_at	Up	Glyma15g41640.1	UniRef100_I1MJD7 Inosine-5'-monophosphate dehydrogenase 1;Tax=Glycine max RepID=I1MJD7_SOYBN	UniRef100_I1MJD7 Inosine-5'-monophosphate dehydrogenase 1;Tax=Glycine max RepID=I1MJD7_SOYBN	AT1G16350.1	Aldolase-type TIM barrel family protein
	GmaAffx.90570.1.S1_at	Up	Glyma12g12190.1	UniRef100_I1LRZ5 Uncharacterized protein;Tax=Glycine max RepID=I1LRZ5_SOYBN	UniRef100_Q8S9K9 AT4g03420/F9H3_4;Tax=Arabidopsis thaliana RepID=Q8S9K9_ARATH	AT4G03420.1	Protein of unknown function (DUF789)
	GmaAffx.91387.1.S1_at	Up	Glyma05g04210.1	UniRef100_I1K0K6 Uncharacterized protein;Tax=Glycine max RepID=I1K0K6_SOYBN	UniRef100_P34811 Elongation factor G, chloroplastic;Tax=Glycine max RepID=EFGC_SOYBN	AT1G62750.1	Translation elongation factor EFG/EF2 protein
	GmaAffx.91582.1.S1_s_at	Up	Glyma19g27250.1	UniRef100_C6SZ88 Uncharacterized protein;Tax=Glycine max RepID=C6SZ88_SOYBN	UniRef100_G7KW77 Translocon-associated protein subunit beta;Tax=Medicago truncatula RepID=G7KW77_MEDTR	AT5G14030.4	translocon-associated protein beta (TRAPB) family protein
	GmaAffx.91593.1.S1_at	Up	Glyma13g41960.1	UniRef100_I1M561 Uncharacterized protein;Tax=Glycine max RepID=I1M561_SOYBN	UniRef100_G7IHV2 Fructokinase;Tax=Medicago truncatula RepID=G7IHV2_MEDTR	AT3G59480.1	pfkB-like carbohydrate kinase family protein
	GmaAffx.91630.1.S1_s_at	Down	Glyma01g40920.1	UniRef100_I1J9L7 Uncharacterized protein;Tax=Glycine max RepID=I1J9L7_SOYBN	UniRef100_G7J7D8 50S ribosomal protein L11;Tax=Medicago truncatula RepID=G7J7D8_MEDTR	AT1G32990.1	plastid ribosomal protein l11
	GmaAffx.92649.1.S1_at	Up	Glyma16g26060.1	UniRef100_C6TJI9 Uncharacterized protein;Tax=Glycine max RepID=C6TJI9_SOYBN	UniRef100_Q6RYA0 Salicylic acid-binding protein 2;Tax=Nicotiana tabacum RepID=SABP2_TOBAC	AT2G23620.1	methyl esterase 1
	GmaAffx.92672.1.S1_s_at	Down	Glyma19g41660.5	UniRef100_I1NBR9 Uncharacterized protein;Tax=Glycine max RepID=I1NBR9_SOYBN	UniRef100_G7I9H1 Universal stress protein A-like protein;Tax=Medicago truncatula RepID=G7I9H1_MEDTR	AT3G62550.1	Adenine nucleotide alpha hydrolases-like superfamily protein
	GmaAffx.92910.1.S1_s_at	Up	Ambiguous Hit	UniRef100_C6SZJ2 Uncharacterized protein;Tax=Glycine max RepID=C6SZJ2_SOYBN	UniRef100_G7I9M9 ATP synthase subunit d;Tax=Medicago truncatula RepID=G7I9M9_MEDTR	AT3G52300.1	ATP synthase D chain, mitochondrial
Module 2	Gma.10409.1.A1_at	Down	Glyma12g05900.1	UniRef100_I1LQH0 Uncharacterized protein;Tax=Glycine max RepID=I1LQH0_SOYBN	UniRef100_G3LQX0 AT5G12900-like protein (Fragment);Tax=Capsella RepID=G3LQX0_9BRAS	AT5G12900.1	unknown protein; FUNCTIONS IN: molecular_function unknown; INVOLVED IN: biological_process unknown; LOCATED IN: chloroplast; EXPRESSED IN: 21 plant structures; EXPRESSED DURING: 13 growth stages; BEST Arabidopsis thaliana protein match is: unknown protein (TAIR:AT1G12330.1); Has 1807 Blast hits to 1807 proteins in 277 species: Archae - 0; Bacteria - 0; Metazoa - 736; Fungi - 347; Plants - 385; Vi…
	Gma.1049.1.S1_at	Down	Glyma16g05500.1	UniRef100_I1MLC0 Uncharacterized protein;Tax=Glycine max RepID=I1MLC0_SOYBN	UniRef100_G7KW81 Protein AUXIN SIGNALING F-BOX;Tax=Medicago truncatula RepID=G7KW81_MEDTR	AT1G12820.1	auxin signaling F-box 3
	Gma.10567.1.S1_at	Down	No BLASTN hit E<10-30, >95% percent identity	UniRef100_I1MZL7 Uncharacterized protein (Fragment);Tax=Glycine max RepID=I1MZL7_SOYBN	UniRef100_B9RXC5 Leucoanthocyanidin dioxygenase, putative;Tax=Ricinus communis RepID=B9RXC5_RICCO	AT4G16330.1	2-oxoglutarate (2OG) and Fe(II)-dependent oxygenase superfamily protein
	Gma.1058.1.S1_at	Up	Glyma08g21790.1	UniRef100_I1KV55 Uncharacterized protein;Tax=Glycine max RepID=I1KV55_SOYBN	UniRef100_F4YFC0 Isochorismatase hydrolase family protein;Tax=Camellia sinensis RepID=F4YFC0_CAMSI	AT3G16190.1	Isochorismatase family protein
	Gma.10582.1.S1_at	Up	Glyma04g33033.1	UniRef100_I1KCV7 Uncharacterized protein;Tax=Glycine max RepID=I1KCV7_SOYBN	UniRef100_D7KGG4 Zinc finger family protein;Tax=Arabidopsis lyrata subsp. lyrata RepID=D7KGG4_ARALL	AT1G18660.1	zinc finger (C3HC4-type RING finger) family protein
	Gma.10582.2.S1_at	Up	Glyma04g33033.1	UniRef100_I1KCV7 Uncharacterized protein;Tax=Glycine max RepID=I1KCV7_SOYBN	UniRef100_D7KGG4 Zinc finger family protein;Tax=Arabidopsis lyrata subsp. lyrata RepID=D7KGG4_ARALL	AT1G18660.1	zinc finger (C3HC4-type RING finger) family protein
	Gma.10582.3.S1_at	Up	No BLASTN hit E<10-30, >95% percent identity	UniRef100_I1KCV7 Uncharacterized protein;Tax=Glycine max RepID=I1KCV7_SOYBN	UniRef100_B9RLV0 Kinase, putative;Tax=Ricinus communis RepID=B9RLV0_RICCO	AT1G18660.1	zinc finger (C3HC4-type RING finger) family protein
	Gma.10721.1.S1_at	Up	Glyma17g04210.1	UniRef100_I1MRV6 Dihydrolipoyl dehydrogenase;Tax=Glycine max RepID=I1MRV6_SOYBN	UniRef100_I1MRV6 Dihydrolipoyl dehydrogenase;Tax=Glycine max RepID=I1MRV6_SOYBN	AT3G17240.3	lipoamide dehydrogenase 2
	Gma.10745.1.A1_at	Down	Glyma10g34670.1	UniRef100_C6TNA2 Uncharacterized protein;Tax=Glycine max RepID=C6TNA2_SOYBN	UniRef100_Q9SJR4 Expressed protein;Tax=Arabidopsis thaliana RepID=Q9SJR4_ARATH	AT3G52900.1	Family of unknown function (DUF662) | chr3:19613134-19613852 FORWARD LENGTH=164
	Gma.10764.1.S1_at	Down	Glyma07g14460.1	UniRef100_I1KJM6 Uncharacterized protein;Tax=Glycine max RepID=I1KJM6_SOYBN	UniRef100_Q2LAJ9 Cytochrome P450 monooxygenase CYP51G1 (Fragment);Tax=Glycine max RepID=Q2LAJ9_SOYBN	AT1G11680.1	CYTOCHROME P450 51G1
	Gma.10885.1.S1_at	Down	Ambiguous Hit	UniRef100_C6TE37 Putative uncharacterized protein;Tax=Glycine max RepID=C6TE37_SOYBN	UniRef100_G7IME1 D-glycerate 3-kinase;Tax=Medicago truncatula RepID=G7IME1_MEDTR	AT1G80380.3	P-loop containing nucleoside triphosphate hydrolases superfamily protein
	Gma.11803.1.S1_at	Up	Glyma04g37940.1	UniRef100_I1JXR9 Uncharacterized protein;Tax=Glycine max RepID=I1JXR9_SOYBN	UniRef100_E6NU05 JHL07K02.5 protein;Tax=Jatropha curcas RepID=E6NU05_9ROSI	AT5G51010.1	Rubredoxin-like superfamily protein
	Gma.12281.1.S1_at	Down	No BLASTN hit E<10-30, >95% percent identity	UniRef100_I1LPL0 Uncharacterized protein;Tax=Glycine max RepID=I1LPL0_SOYBN	UniRef100_B9S3N5 Cell elongation protein diminuto, putative;Tax=Ricinus communis RepID=B9S3N5_RICCO	AT3G19820.3	cell elongation protein / DWARF1 / DIMINUTO (DIM)
	Gma.12419.1.S1_at	Up	Glyma03g35280.1	UniRef100_I1JQ14 Uncharacterized protein;Tax=Glycine max RepID=I1JQ14_SOYBN	UniRef100_B9SRX1 Iron-sulfur cluster assembly protein, putative;Tax=Ricinus communis RepID=B9SRX1_RICCO	AT2G16710.1	Iron-sulphur cluster biosynthesis family protein
	Gma.12503.2.S1_at	Down	Ambiguous Hit	UniRef100_C6TNX2 Putative uncharacterized protein (Fragment);Tax=Glycine max RepID=C6TNX2_SOYBN	UniRef100_A9YWR2 BHLH transcription factor;Tax=Medicago truncatula RepID=A9YWR2_MEDTR	No BLASTX Hit E<10-6	NA
	Gma.13005.2.A1_at	Down	Glyma06g10880.1	UniRef100_I1K9Z2 Uncharacterized protein;Tax=Glycine max RepID=I1K9Z2_SOYBN	UniRef100_Q9LM21 F16L1.2 protein;Tax=Arabidopsis thaliana RepID=Q9LM21_ARATH	AT1G78170.1	unknown protein; BEST Arabidopsis thaliana protein match is: unknown protein (TAIR:AT1G22250.1); Has 66 Blast hits to 66 proteins in 11 species: Archae - 0; Bacteria - 0; Metazoa - 0; Fungi - 0; Plants - 66; Viruses - 0; Other Eukaryotes - 0 (source: NCBI BLink).
	Gma.13045.1.S1_at	Up	Glyma05g33630.1	UniRef100_I1K593 Uncharacterized protein;Tax=Glycine max RepID=I1K593_SOYBN	UniRef100_E2D740 Purple acid phosphatase;Tax=Phaseolus vulgaris RepID=E2D740_PHAVU	AT3G17790.1	purple acid phosphatase 17
	Gma.13174.1.S1_s_at	Up	Glyma13g18910.2	UniRef100_I1LYP3 Uncharacterized protein;Tax=Glycine max RepID=I1LYP3_SOYBN	UniRef100_D9ZIN3 ARF domain class transcription factor;Tax=Malus x domestica RepID=D9ZIN3_MALDO	AT4G28640.1	indole-3-acetic acid inducible 11
	Gma.1320.1.S1_s_at	Down	No BLASTN hit E<10-30, >95% percent identity	UniRef100_C6TJ45 Putative uncharacterized protein;Tax=Glycine max RepID=C6TJ45_SOYBN	UniRef100_Q9SJB0 Expressed protein;Tax=Arabidopsis thaliana RepID=Q9SJB0_ARATH	AT5G24890.1	unknown protein; FUNCTIONS IN: molecular_function unknown; INVOLVED IN: biological_process unknown; LOCATED IN: cellular_component unknown; EXPRESSED IN: 24 plant structures; EXPRESSED DURING: 13 growth stages; BEST Arabidopsis thaliana protein match is: unknown protein (TAIR:AT2G24550.1); Has 1807 Blast hits to 1807 proteins in 277 species: Archae - 0; Bacteria - 0; Metazoa - 736; Fungi - 347; P…
	Gma.13372.1.S1_s_at	Down	Glyma12g00300.1	UniRef100_UPI000189D9AD UPI000189D9AD related cluster;Tax=unknown RepID=UPI000189D9AD	UniRef100_D7LX90 DNAJ heat shock N-terminal domain-containing protein;Tax=Arabidopsis lyrata subsp. lyrata RepID=D7LX90_ARALL	AT4G09350.1	Chaperone DnaJ-domain superfamily protein
	Gma.13616.1.A1_at	Up	Glyma01g27040.1	UniRef100_UPI00023373E9 UPI00023373E9 related cluster;Tax=unknown RepID=UPI00023373E9	UniRef100_Q9SS73 MZB10.17 protein;Tax=Arabidopsis thaliana RepID=Q9SS73_ARATH	AT5G01150.1	Protein of unknown function (DUF674)
	Gma.13910.1.S1_at	Up	Glyma02g08680.1	UniRef100_I1L1I0 Uncharacterized protein;Tax=Glycine max RepID=I1L1I0_SOYBN	UniRef100_E1CI63 GIGANTEA;Tax=Glycine max RepID=E1CI63_SOYBN	AT1G22770.1	gigantea protein (GI)
	Gma.13928.1.A1_s_at	Down	Glyma05g34020.2	UniRef100_I1K5E2 Uncharacterized protein;Tax=Glycine max RepID=I1K5E2_SOYBN	UniRef100_Q1SN14 GPI-anchored protein, putative;Tax=Medicago truncatula RepID=Q1SN14_MEDTR	AT3G18050.1	unknown protein; BEST Arabidopsis thaliana protein match is: unknown protein (TAIR:AT4G28100.1); Has 67 Blast hits to 66 proteins in 12 species: Archae - 0; Bacteria - 0; Metazoa - 0; Fungi - 0; Plants - 67; Viruses - 0; Other Eukaryotes - 0 (source: NCBI BLink).
	Gma.1398.1.S1_x_at	Down	Glyma07g02370.1	UniRef100_I1KGQ2 Uncharacterized protein;Tax=Glycine max RepID=I1KGQ2_SOYBN	UniRef100_C0Z2K9 AT1G16080 protein;Tax=Arabidopsis thaliana RepID=C0Z2K9_ARATH	AT1G16080.1	unknown protein; LOCATED IN: apoplast, chloroplast stroma, chloroplast, chloroplast envelope; EXPRESSED IN: 23 plant structures; EXPRESSED DURING: 14 growth stages; Has 81 Blast hits to 81 proteins in 28 species: Archae - 0; Bacteria - 2; Metazoa - 0; Fungi - 0; Plants - 62; Viruses - 0; Other Eukaryotes - 17 (source: NCBI BLink).
	Gma.14118.1.A1_at	Down	Glyma20g25690.1	UniRef100_I1NFQ6 Uncharacterized protein;Tax=Glycine max RepID=I1NFQ6_SOYBN	UniRef100_G8A288 NFATC2-interacting protein;Tax=Medicago truncatula RepID=G8A288_MEDTR	AT1G68185.1	Ubiquitin-like superfamily protein
	Gma.14628.1.S1_at	Down	Glyma01g21480.1	UniRef100_I1J6N3 Uncharacterized protein (Fragment);Tax=Glycine max RepID=I1J6N3_SOYBN	UniRef100_B9ST28 Aspartic proteinase nepenthesin-1, putative;Tax=Ricinus communis RepID=B9ST28_RICCO	AT1G25510.1	Eukaryotic aspartyl protease family protein
	Gma.15220.1.S1_s_at	Down	Glyma08g18510.1	UniRef100_C6SW43 Uncharacterized protein;Tax=Glycine max RepID=C6SW43_SOYBN	UniRef100_Q2PXN6 Chloroplast photosystem II 10 kDa protein (Fragment);Tax=Arachis hypogaea RepID=Q2PXN6_ARAHY	AT1G79040.1	photosystem II subunit R
	Gma.15366.2.S1_a_at	Down	Glyma02g47960.1	UniRef100_I1JJU8 Uncharacterized protein;Tax=Glycine max RepID=I1JJU8_SOYBN	UniRef100_Q32904 Chlorophyll a-b binding protein 3, chloroplastic;Tax=Pisum sativum RepID=CB23_PEA	AT1G61520.3	photosystem I light harvesting complex gene 3
	Gma.15424.1.S1_at	Down	Glyma16g23160.1	UniRef100_I1MN16 Uncharacterized protein;Tax=Glycine max RepID=I1MN16_SOYBN	UniRef100_E4MY13 mRNA, clone: RTFL01-25-P14;Tax=Eutrema halophilum RepID=E4MY13_THEHA	AT5G66090.1	unknown protein; FUNCTIONS IN: molecular_function unknown; LOCATED IN: chloroplast, chloroplast stroma; EXPRESSED IN: 21 plant structures; EXPRESSED DURING: 13 growth stages; Has 30201 Blast hits to 17322 proteins in 780 species: Archae - 12; Bacteria - 1396; Metazoa - 17338; Fungi - 3422; Plants - 5037; Viruses - 0; Other Eukaryotes - 2996 (source: NCBI BLink).
	Gma.15464.1.S1_a_at	Down	No BLASTN hit E<10-30, >95% percent identity	UniRef100_I1JRI7 Superoxide dismutase [Cu-Zn];Tax=Glycine max RepID=I1JRI7_SOYBN	UniRef100_I1JRI7 Superoxide dismutase [Cu-Zn];Tax=Glycine max RepID=I1JRI7_SOYBN	AT1G08830.2	copper/zinc superoxide dismutase 1
	Gma.1575.1.S1_at	Down	No BLASTN hit E<10-30, >95% percent identity	UniRef100_I1LY62 Uncharacterized protein;Tax=Glycine max RepID=I1LY62_SOYBN	UniRef100_G7J8G5 MTD1;Tax=Medicago truncatula RepID=G7J8G5_MEDTR	AT5G21940.1	unknown protein; BEST Arabidopsis thaliana protein match is: unknown protein (TAIR:AT3G43850.1); Has 30201 Blast hits to 17322 proteins in 780 species: Archae - 12; Bacteria - 1396; Metazoa - 17338; Fungi - 3422; Plants - 5037; Viruses - 0; Other Eukaryotes - 2996 (source: NCBI BLink).
	Gma.15792.1.S1_at	Down	Glyma03g24320.1	UniRef100_I1JMH8 Uncharacterized protein;Tax=Glycine max RepID=I1JMH8_SOYBN	UniRef100_B9SKI2 Sterol desaturase, putative;Tax=Ricinus communis RepID=B9SKI2_RICCO	AT1G02205.2	Fatty acid hydroxylase superfamily
	Gma.15883.1.S1_s_at	Up	Glyma10g01760.1	UniRef100_I1L7R0 Proteasome subunit alpha type;Tax=Glycine max RepID=I1L7R0_SOYBN	UniRef100_I1L7R0 Proteasome subunit alpha type;Tax=Glycine max RepID=I1L7R0_SOYBN	AT3G14290.1	20S proteasome alpha subunit E2
	Gma.15979.2.S1_at	Down	Glyma18g47130.1	UniRef100_UPI000189D972 UPI000189D972 related cluster;Tax=unknown RepID=UPI000189D972	UniRef100_G7L6K9 Polygalacturonase;Tax=Medicago truncatula RepID=G7L6K9_MEDTR	AT3G61490.3	Pectin lyase-like superfamily protein
	Gma.16193.1.S1_x_at	Down	Glyma18g44460.1	UniRef100_UPI0001BA83F0 UPI0001BA83F0 related cluster;Tax=unknown RepID=UPI0001BA83F0	UniRef100_P26357 TATA-box-binding protein;Tax=Solanum tuberosum RepID=TBP_SOLTU	AT1G55520.2	TATA binding protein 2
	Gma.16524.2.S1_a_at	Up	Glyma18g02670.1	UniRef100_C6TB35 Uncharacterized protein;Tax=Glycine max RepID=C6TB35_SOYBN	UniRef100_G7J2E7 Biotin carboxyl carrier protein of acetyl-CoA carboxylase;Tax=Medicago truncatula RepID=G7J2E7_MEDTR	AT3G56130.1	biotin/lipoyl attachment domain-containing protein
	Gma.17145.2.S1_at	Up	Ambiguous Hit	UniRef100_I1J8V9 Uncharacterized protein;Tax=Glycine max RepID=I1J8V9_SOYBN	UniRef100_G7KDJ3 Succinate dehydrogenase;Tax=Medicago truncatula RepID=G7KDJ3_MEDTR	AT5G66760.1	succinate dehydrogenase 1-1
	Gma.17217.1.S1_at	Down	Glyma13g43235.1	UniRef100_UPI000233AD35 UPI000233AD35 related cluster;Tax=unknown RepID=UPI000233AD35	UniRef100_G7IUM7 Activating signal cointegrator 1 complex subunit;Tax=Medicago truncatula RepID=G7IUM7_MEDTR	AT3G16230.3	Predicted eukaryotic LigT
	Gma.17349.1.S1_at	Up	Glyma17g37790.4	UniRef100_UPI000233EA95 UPI000233EA95 related cluster;Tax=unknown RepID=UPI000233EA95	UniRef100_Q9SA91 T5I8.21 protein;Tax=Arabidopsis thaliana RepID=Q9SA91_ARATH	AT1G30755.1	Protein of unknown function (DUF668)
	Gma.17372.3.S1_x_at	Down	Glyma07g02640.1	UniRef100_I1KGT4 Uncharacterized protein;Tax=Glycine max RepID=I1KGT4_SOYBN	UniRef100_G7JEF1 Mitochondrial ATP synthesis coupled proton transport protein;Tax=Medicago truncatula RepID=G7JEF1_MEDTR	AT3G58730.1	vacuolar ATP synthase subunit D (VATD) / V-ATPase D subunit / vacuolar proton pump D subunit (VATPD)
	Gma.17385.1.S1_at	Up	No BLASTN hit E<10-30, >95% percent identity	No BLASTX HIT E<10-6	No BLASTX HIT E<10-6	No BLASTX Hit E<10-6	NA
	Gma.17487.1.S1_a_at	Down	Glyma19g30690.1	UniRef100_I1N8N8 Uncharacterized protein;Tax=Glycine max RepID=I1N8N8_SOYBN	UniRef100_A2Q6F7 R3H domain-containing protein;Tax=Medicago truncatula RepID=A2Q6F7_MEDTR	AT3G56680.1	Single-stranded nucleic acid binding R3H protein
	Gma.17597.1.S1_at	Up	Ambiguous Hit	UniRef100_P42896 Enolase;Tax=Ricinus communis RepID=ENO_RICCO	UniRef100_P42896 Enolase;Tax=Ricinus communis RepID=ENO_RICCO	AT2G36530.1	Enolase
	Gma.1764.1.S1_at	Up	Glyma08g09160.1	UniRef100_I1KRI0 Uncharacterized protein;Tax=Glycine max RepID=I1KRI0_SOYBN	UniRef100_F6M9W9 Filamentation temperature-sensitive H;Tax=Glycine max RepID=F6M9W9_SOYBN	AT2G30950.1	FtsH extracellular protease family
	Gma.17710.3.A1_at	Down	Glyma05g38490.1	UniRef100_I1K6S2 Acyl carrier protein;Tax=Glycine max RepID=I1K6S2_SOYBN	UniRef100_I1K6S2 Acyl carrier protein;Tax=Glycine max RepID=I1K6S2_SOYBN	AT4G25050.1	acyl carrier protein 4
	Gma.17723.1.A1_s_at	Down	Glyma15g13350.1	UniRef100_I1MG07 Uncharacterized protein;Tax=Glycine max RepID=I1MG07_SOYBN	UniRef100_B9SB60 Cysteine desulfurylase, putative;Tax=Ricinus communis RepID=B9SB60_RICCO	AT1G08490.1	chloroplastic NIFS-like cysteine desulfurase
	Gma.17781.1.A1_s_at	Down	Glyma02g47970.1	UniRef100_C6SYN6 Uncharacterized protein;Tax=Glycine max RepID=C6SYN6_SOYBN	UniRef100_G7K0Q8 N-acetyltransferase NAT13;Tax=Medicago truncatula RepID=G7K0Q8_MEDTR	AT5G11340.1	Acyl-CoA N-acyltransferases (NAT) superfamily protein
	Gma.17948.1.S1_at	Down	Glyma12g17960.3	UniRef100_I1LST7 Uncharacterized protein;Tax=Glycine max RepID=I1LST7_SOYBN	UniRef100_Q2V3V8 AT3G14870 protein;Tax=Arabidopsis thaliana RepID=Q2V3V8_ARATH	AT1G53380.3	Plant protein of unknown function (DUF641)
	Gma.1796.1.S1_at	Up	Glyma03g29330.1	UniRef100_I1JND2 Uncharacterized protein;Tax=Glycine max RepID=I1JND2_SOYBN	UniRef100_O65808 Magnesium chelatase subunit;Tax=Glycine max RepID=O65808_SOYBN	AT5G13630.1	magnesium-chelatase subunit chlH, chloroplast, putative / Mg-protoporphyrin IX chelatase, putative (CHLH)
	Gma.2010.1.S1_a_at	Down	Glyma13g01290.1	UniRef100_D0EP05 CONSTANS-like zinc finger protein;Tax=Glycine max RepID=D0EP05_SOYBN	UniRef100_D0EP05 CONSTANS-like zinc finger protein;Tax=Glycine max RepID=D0EP05_SOYBN	AT5G57660.1	CONSTANS-like 5
	Gma.204.1.S1_at	Up	Glyma08g20370.1	UniRef100_Q9MAZ9 Nonclathrin coat protein zeta1-COP;Tax=Glycine max RepID=Q9MAZ9_SOYBN	UniRef100_Q9MAZ9 Nonclathrin coat protein zeta1-COP;Tax=Glycine max RepID=Q9MAZ9_SOYBN	AT1G60970.1	SNARE-like superfamily protein
	Gma.2362.1.S1_at	Down	Glyma18g03220.4	UniRef100_I1MZ32 Uncharacterized protein;Tax=Glycine max RepID=I1MZ32_SOYBN	UniRef100_G7JB75 Chlorophyll a-b binding protein CP29.3;Tax=Medicago truncatula RepID=G7JB75_MEDTR	AT2G40100.1	light harvesting complex photosystem II
	Gma.2574.1.S1_at	Down	Glyma08g39110.1	UniRef100_I1KXC2 Uncharacterized protein;Tax=Glycine max RepID=I1KXC2_SOYBN	UniRef100_B9SPI3 Alpha-glucan water dikinase, chloroplast, putative;Tax=Ricinus communis RepID=B9SPI3_RICCO	AT1G10760.1	Pyruvate phosphate dikinase, PEP/pyruvate binding domain
	Gma.2635.2.S1_at	Down	Glyma17g05290.1	UniRef100_I1MS62 Uncharacterized protein;Tax=Glycine max RepID=I1MS62_SOYBN	UniRef100_G7JKZ4 Arogenate dehydratase/prephenate dehydratase;Tax=Medicago truncatula RepID=G7JKZ4_MEDTR	AT1G08250.1	arogenate dehydratase 6
	Gma.2744.2.S1_a_at	Down	Glyma06g41896.4	UniRef100_UPI0002339594 UPI0002339594 related cluster;Tax=unknown RepID=UPI0002339594	UniRef100_Q9FVK4 Resistance protein LM17 (Fragment);Tax=Glycine max RepID=Q9FVK4_SOYBN	AT5G17680.1	disease resistance protein (TIR-NBS-LRR class), putative
	Gma.2776.1.S1_at	Up	Glyma02g43560.1	UniRef100_I1M7I2 Uncharacterized protein;Tax=Glycine max RepID=I1M7I2_SOYBN	UniRef100_Q8W3Y3 1-aminocyclopropane-1-carboxylic acid oxidase;Tax=Phaseolus lunatus RepID=Q8W3Y3_PHALU	AT1G05010.1	ethylene-forming enzyme
	Gma.2776.2.S1_a_at	Up	No BLASTN hit E<10-30, >95% percent identity	UniRef100_I1JII9 Uncharacterized protein;Tax=Glycine max RepID=I1JII9_SOYBN	UniRef100_Q8W3Y3 1-aminocyclopropane-1-carboxylic acid oxidase;Tax=Phaseolus lunatus RepID=Q8W3Y3_PHALU	AT1G05010.1	ethylene-forming enzyme
	Gma.3210.1.S1_s_at	Up	Glyma05g36140.1	UniRef100_I1K622 Uncharacterized protein;Tax=Glycine max RepID=I1K622_SOYBN	UniRef100_G7LJN2 Asparaginyl-tRNA synthetase;Tax=Medicago truncatula RepID=G7LJN2_MEDTR	AT5G56680.1	Class II aminoacyl-tRNA and biotin synthetases superfamily protein
	Gma.3390.1.S1_at	Up	Ambiguous Hit	UniRef100_I1MCR9 Uncharacterized protein;Tax=Glycine max RepID=I1MCR9_SOYBN	UniRef100_Q2HU48 TGF-beta receptor, type I/II extracellular region;Tax=Medicago truncatula RepID=Q2HU48_MEDTR	AT1G52190.1	Major facilitator superfamily protein
	Gma.3543.1.S1_at	Down	Glyma06g12120.1	UniRef100_I1KAC2 Uncharacterized protein;Tax=Glycine max RepID=I1KAC2_SOYBN	UniRef100_Q0GXX3 Auxin conjugate hydrolase;Tax=Medicago truncatula RepID=Q0GXX3_MEDTR	AT1G44350.1	IAA-leucine resistant (ILR)-like gene 6
	Gma.3581.2.S1_a_at	Down	Glyma17g37850.1	UniRef100_I1MY41 Uncharacterized protein;Tax=Glycine max RepID=I1MY41_SOYBN	UniRef100_G7I7R4 Synaptotagmin-7;Tax=Medicago truncatula RepID=G7I7R4_MEDTR	AT1G20080.1	Calcium-dependent lipid-binding (CaLB domain) family protein
	Gma.3705.1.S1_at	Up	Glyma17g02371.1	UniRef100_I1MRB8 Uncharacterized protein;Tax=Glycine max RepID=I1MRB8_SOYBN	UniRef100_Q42910 Pyruvate, phosphate dikinase, chloroplastic;Tax=Mesembryanthemum crystallinum RepID=PPDK_MESCR	AT4G15530.6	pyruvate orthophosphate dikinase
	Gma.3717.1.S1_a_at	Up	Glyma18g46620.2	UniRef100_UPI000233E2BA UPI000233E2BA related cluster;Tax=unknown RepID=UPI000233E2BA	UniRef100_B9RDR2 Acyl-CoA thioesterase, putative;Tax=Ricinus communis RepID=B9RDR2_RICCO	AT1G01710.1	Acyl-CoA thioesterase family protein
	Gma.3730.2.S1_a_at	Up	Ambiguous Hit	UniRef100_C6TAR1 Putative uncharacterized protein;Tax=Glycine max RepID=C6TAR1_SOYBN	UniRef100_B0LUR7 Transcription factor;Tax=Glycine max RepID=B0LUR7_SOYBN	AT1G80840.1	WRKY DNA-binding protein 40
	Gma.3835.1.S1_at	Up	No BLASTN hit E<10-30, >95% percent identity	UniRef100_I1L6Z1 Uncharacterized protein;Tax=Glycine max RepID=I1L6Z1_SOYBN	UniRef100_B9SRT9 Ribosomal protein S6 kinase, putative;Tax=Ricinus communis RepID=B9SRT9_RICCO	AT3G08720.2	serine/threonine protein kinase 2
	Gma.3862.1.A1_at	Up	Glyma13g19860.1	UniRef100_I1LYZ2 Uncharacterized protein;Tax=Glycine max RepID=I1LYZ2_SOYBN	UniRef100_C6ZRY1 Protein kinase-like protein;Tax=Glycine max RepID=C6ZRY1_SOYBN	AT5G02800.1	Protein kinase superfamily protein
	Gma.398.2.S1_at	Up	Glyma20g28720.1	UniRef100_I1NGH7 Uncharacterized protein;Tax=Glycine max RepID=I1NGH7_SOYBN	UniRef100_B9RTM3 5-methyltetrahydrofolate:homocysteine methyltransferase, putative;Tax=Ricinus communis RepID=B9RTM3_RICCO	AT3G22740.1	homocysteine S-methyltransferase 3
	Gma.437.1.S1_s_at	Down	Ambiguous Hit	UniRef100_I1K601 Profilin;Tax=Glycine max RepID=I1K601_SOYBN	UniRef100_I1K601 Profilin;Tax=Glycine max RepID=I1K601_SOYBN	AT4G29350.1	profilin 2
	Gma.4395.1.S1_at	Up	Glyma16g00590.1	UniRef100_I1MJX0 Uncharacterized protein;Tax=Glycine max RepID=I1MJX0_SOYBN	UniRef100_G7LJ01 Dihydrolipoyllysine-residue acetyltransferase component 2 of pyruvate dehydrogenase complex;Tax=Medicago truncatula RepID=G7LJ01_MEDTR	AT1G54220.2	Dihydrolipoamide acetyltransferase, long form protein
	Gma.4836.1.S1_s_at	Up	Glyma01g03590.1	UniRef100_C6T2Z9 Uncharacterized protein;Tax=Glycine max RepID=C6T2Z9_SOYBN	UniRef100_Q9SYA6 DNA-directed RNA polymerases I, II, and III subunit RPABC5;Tax=Arabidopsis RepID=RPAB5_ARATH	AT1G61700.1	RNA polymerases N / 8 kDa subunit
	Gma.5402.1.S1_at	Down	Glyma09g36080.1	UniRef100_I1L5K6 Uncharacterized protein;Tax=Glycine max RepID=I1L5K6_SOYBN	UniRef100_G7IZJ6 Serine carboxypeptidase-like protein;Tax=Medicago truncatula RepID=G7IZJ6_MEDTR	AT3G63470.1	serine carboxypeptidase-like 40
	Gma.5513.1.S1_x_at	Up	Glyma07g16020.1	UniRef100_C6TFD5 Uncharacterized protein;Tax=Glycine max RepID=C6TFD5_SOYBN	UniRef100_B6TKR3 Catalytic/ hydrolase;Tax=Zea mays RepID=B6TKR3_MAIZE	AT5G02230.2	Haloacid dehalogenase-like hydrolase (HAD) superfamily protein
	Gma.5536.1.S1_s_at	Up	Glyma19g23570.1	UniRef100_UPI000189D21C UPI000189D21C related cluster;Tax=unknown RepID=UPI000189D21C	UniRef100_E5GCD7 Succinate dehydrogenase;Tax=Cucumis melo subsp. melo RepID=E5GCD7_CUCME	AT5G40650.1	succinate dehydrogenase 2-2
	Gma.5576.1.S1_x_at	Up	Glyma04g39930.1	UniRef100_I1JYA9 Superoxide dismutase;Tax=Glycine max RepID=I1JYA9_SOYBN	UniRef100_I1JYA9 Superoxide dismutase;Tax=Glycine max RepID=I1JYA9_SOYBN	AT3G10920.1	manganese superoxide dismutase 1
	Gma.5903.2.S1_a_at	Up	Glyma01g02480.1	UniRef100_I1J4X9 Uncharacterized protein;Tax=Glycine max RepID=I1J4X9_SOYBN	UniRef100_G7KGF6 Oligopeptidase A;Tax=Medicago truncatula RepID=G7KGF6_MEDTR	AT5G65620.1	Zincin-like metalloproteases family protein
	Gma.6337.1.S1_x_at	Up	Ambiguous Hit	UniRef100_C6SWX1 Uncharacterized protein;Tax=Glycine max RepID=C6SWX1_SOYBN	UniRef100_B0BLI2 CM0216.350.nc protein (Fragment);Tax=Lotus japonicus RepID=B0BLI2_LOTJA	AT2G21580.2	Ribosomal protein S25 family protein
	Gma.6353.1.S1_at	Up	No BLASTN hit E<10-30, >95% percent identity	UniRef100_I1LIJ4 Uncharacterized protein;Tax=Glycine max RepID=I1LIJ4_SOYBN	UniRef100_D7KV10 Proteasome maturation factor UMP1 family protein;Tax=Arabidopsis lyrata subsp. lyrata RepID=D7KV10_ARALL	AT1G67250.1	Proteasome maturation factor UMP1
	Gma.6370.2.S1_a_at	Up	Glyma13g32920.1	UniRef100_I1M2L9 Uncharacterized protein;Tax=Glycine max RepID=I1M2L9_SOYBN	UniRef100_G7K286 GMP synthase;Tax=Medicago truncatula RepID=G7K286_MEDTR	AT2G23970.1	Class I glutamine amidotransferase-like superfamily protein
	Gma.6423.1.S1_at	Up	Glyma08g45880.1	UniRef100_C6T106 Uncharacterized protein;Tax=Glycine max RepID=C6T106_SOYBN	UniRef100_G7KY22 dCTP pyrophosphatase;Tax=Medicago truncatula RepID=G7KY22_MEDTR	AT3G25400.1	CONTAINS InterPro DOMAIN/s: NTP Pyrophosphohydrolase MazG-related, RS21-C6 (InterPro:IPR011394), EAR (InterPro:IPR009039), NTP pyrophosphohydrolase MazG, putative catalytic core (InterPro:IPR004518); Has 1123 Blast hits to 1121 proteins in 452 species: Archae - 22; Bacteria - 753; Metazoa - 81; Fungi - 3; Plants - 83; Viruses - 0; Other Eukaryotes - 181 (source: NCBI BLink).
	Gma.6460.1.S1_at	Up	Glyma02g44610.2	UniRef100_UPI0002336CE8 UPI0002336CE8 related cluster;Tax=unknown RepID=UPI0002336CE8	UniRef100_G7IZR1 Hydroxymethylglutaryl-CoA lyase;Tax=Medicago truncatula RepID=G7IZR1_MEDTR	AT2G26800.1	Aldolase superfamily protein
	Gma.6496.1.S1_s_at	Up	Glyma09g06250.4	UniRef100_I1L1A4 Uncharacterized protein;Tax=Glycine max RepID=I1L1A4_SOYBN	UniRef100_Q7Y067 Plasma membrane H+-ATPase;Tax=Sesbania rostrata RepID=Q7Y067_SESRO	AT4G30190.1	H(+)-ATPase 2
	Gma.6616.1.S1_at	Down	Glyma08g07180.1	UniRef100_I1KQX7 Uncharacterized protein;Tax=Glycine max RepID=I1KQX7_SOYBN	UniRef100_A2XKU9 Costars family protein;Tax=Oryza sativa RepID=COSA_ORYSI	AT4G33640.1	unknown protein; Has 30201 Blast hits to 17322 proteins in 780 species: Archae - 12; Bacteria - 1396; Metazoa - 17338; Fungi - 3422; Plants - 5037; Viruses - 0; Other Eukaryotes - 2996 (source: NCBI BLink).
	Gma.6762.1.A1_s_at	Down	Glyma15g06630.1	UniRef100_I1ME36 Uncharacterized protein;Tax=Glycine max RepID=I1ME36_SOYBN	UniRef100_G7IF96 RMD5-like protein;Tax=Medicago truncatula RepID=G7IF96_MEDTR	AT4G37880.1	LisH/CRA/RING-U-box domains-containing protein
	Gma.6857.1.A1_a_at	Up	Glyma15g00720.3	UniRef100_I1MCC2 Uncharacterized protein;Tax=Glycine max RepID=I1MCC2_SOYBN	UniRef100_B9SWS9 Ubiquitin-protein ligase, putative;Tax=Ricinus communis RepID=B9SWS9_RICCO	AT1G80570.1	RNI-like superfamily protein
	Gma.6962.1.S1_at	Up	Glyma05g34420.1	UniRef100_I1K5I3 Uncharacterized protein;Tax=Glycine max RepID=I1K5I3_SOYBN	UniRef100_G0WJI4 Aspartate-semialdehyde dehydrogenase 2;Tax=Glycine max RepID=G0WJI4_SOYBN	AT1G14810.1	semialdehyde dehydrogenase family protein
	Gma.7005.1.S1_at	Up	Glyma02g07990.1	UniRef100_C6T9U3 Uncharacterized protein;Tax=Glycine max RepID=C6T9U3_SOYBN	UniRef100_Q9FK57 Gb|AAF00631.1;Tax=Arabidopsis thaliana RepID=Q9FK57_ARATH	AT5G18130.1	unknown protein; BEST Arabidopsis thaliana protein match is: unknown protein (TAIR:AT3G03870.2); Has 1807 Blast hits to 1807 proteins in 277 species: Archae - 0; Bacteria - 0; Metazoa - 736; Fungi - 347; Plants - 385; Viruses - 0; Other Eukaryotes - 339 (source: NCBI BLink).
	Gma.705.1.S1_a_at	Down	Ambiguous Hit	UniRef100_I1JAZ7 Uncharacterized protein;Tax=Glycine max RepID=I1JAZ7_SOYBN	UniRef100_B9RY66 Brg-1 associated factor, putative;Tax=Ricinus communis RepID=B9RY66_RICCO	AT2G14880.1	SWIB/MDM2 domain superfamily protein
	Gma.7161.1.S1_at	Down	Glyma08g10890.5	UniRef100_I1KS09 Uncharacterized protein;Tax=Glycine max RepID=I1KS09_SOYBN	UniRef100_G7JC12 F-box family protein;Tax=Medicago truncatula RepID=G7JC12_MEDTR	AT1G67480.2	Galactose oxidase/kelch repeat superfamily protein
	Gma.7505.1.S1_at	Up	Ambiguous Hit	UniRef100_I1LAG7 Uncharacterized protein;Tax=Glycine max RepID=I1LAG7_SOYBN	UniRef100_G7I413 Exocyst complex component EXO70;Tax=Medicago truncatula RepID=G7I413_MEDTR	AT5G03540.2	exocyst subunit exo70 family protein A1
	Gma.7511.1.A1_at	Up	Glyma13g18660.1	UniRef100_UPI0000D8969B UPI0000D8969B related cluster;Tax=unknown RepID=UPI0000D8969B	UniRef100_B9GRP1 ABC transporter family protein;Tax=Populus trichocarpa RepID=B9GRP1_POPTR	AT1G03905.1	P-loop containing nucleoside triphosphate hydrolases superfamily protein
	Gma.7733.2.S1_at	Down	Glyma10g43921.1	NA	NA	NA	NA
	Gma.79.1.S1_x_at	Up	Glyma09g12252.1	UniRef100_P13993 Repetitive proline-rich cell wall protein 2;Tax=Glycine max RepID=PRP2_SOYBN	UniRef100_P13993 Repetitive proline-rich cell wall protein 2;Tax=Glycine max RepID=PRP2_SOYBN	AT3G22142.1	Bifunctional inhibitor/lipid-transfer protein/seed storage 2S albumin superfamily protein
	Gma.8018.1.S1_at	Down	Glyma15g06208.1	UniRef100_C6T190 Peptidyl-prolyl cis-trans isomerase;Tax=Glycine max RepID=C6T190_SOYBN	UniRef100_C6T190 Peptidyl-prolyl cis-trans isomerase;Tax=Glycine max RepID=C6T190_SOYBN	AT5G64350.1	FK506-binding protein 12
	Gma.8111.1.S1_at	Up	Glyma08g42850.1	UniRef100_I1KY83 Uncharacterized protein;Tax=Glycine max RepID=I1KY83_SOYBN	UniRef100_O24431 Calmodulin-like domain protein kinase isoenzyme gamma;Tax=Glycine max RepID=O24431_SOYBN	AT3G20410.1	calmodulin-domain protein kinase 9
	Gma.8673.1.S1_at	Up	Ambiguous Hit	UniRef100_I1KUX4 Uncharacterized protein;Tax=Glycine max RepID=I1KUX4_SOYBN	UniRef100_B9RQ63 Glutamate dehydrogenase, putative;Tax=Ricinus communis RepID=B9RQ63_RICCO	AT1G51720.1	Amino acid dehydrogenase family protein
	Gma.8747.1.A1_at	Down	No BLASTN hit E<10-30, >95% percent identity	UniRef100_I1N8P4 Uncharacterized protein;Tax=Glycine max RepID=I1N8P4_SOYBN	UniRef100_B9SB74 Transcription factor, putative;Tax=Ricinus communis RepID=B9SB74_RICCO	AT2G26770.2	plectin-related
	Gma.8842.1.S1_a_at	Up	Glyma10g34370.1	UniRef100_I1LCP2 Uncharacterized protein;Tax=Glycine max RepID=I1LCP2_SOYBN	UniRef100_G4LTX4 Dual protein phosphatase 4;Tax=Castanea sativa RepID=G4LTX4_CASSA	AT3G52180.1	dual specificity protein phosphatase (DsPTP1) family protein
	Gma.9312.1.S1_at	Down	Glyma05g34130.1	UniRef100_I1K5F3 Uncharacterized protein;Tax=Glycine max RepID=I1K5F3_SOYBN	UniRef100_Q9LM40 AT1g18060/T10F20.23;Tax=Arabidopsis thaliana RepID=Q9LM40_ARATH	AT1G18060.1	unknown protein; INVOLVED IN: biological_process unknown; LOCATED IN: chloroplast; EXPRESSED IN: 22 plant structures; EXPRESSED DURING: 13 growth stages; Has 74 Blast hits to 74 proteins in 29 species: Archae - 0; Bacteria - 19; Metazoa - 0; Fungi - 0; Plants - 49; Viruses - 0; Other Eukaryotes - 6 (source: NCBI BLink).
	Gma.9733.1.S1_at	Down	Glyma06g09970.1	UniRef100_I1K9P4 Uncharacterized protein;Tax=Glycine max RepID=I1K9P4_SOYBN	UniRef100_G7J570 Zinc finger-homeodomain protein;Tax=Medicago truncatula RepID=G7J570_MEDTR	AT4G24660.1	homeobox protein 22
	GmaAffx.11503.1.S1_at	Up	Glyma14g08860.3	UniRef100_I1M8J6 Uncharacterized protein;Tax=Glycine max RepID=I1M8J6_SOYBN	UniRef100_B9R7H1 Hydrolase, putative;Tax=Ricinus communis RepID=B9R7H1_RICCO	AT4G11800.1	Calcineurin-like metallo-phosphoesterase superfamily protein
	GmaAffx.12727.1.A1_at	Down	Glyma02g14010.1	UniRef100_I1JEN2 Uncharacterized protein;Tax=Glycine max RepID=I1JEN2_SOYBN	UniRef100_G7ICB6 N-acetyltransferase, putative;Tax=Medicago truncatula RepID=G7ICB6_MEDTR	AT1G26220.1	Acyl-CoA N-acyltransferases (NAT) superfamily protein
	GmaAffx.15945.1.A1_s_at	Up	Glyma13g40100.2	UniRef100_I1M4K4 Uncharacterized protein;Tax=Glycine max RepID=I1M4K4_SOYBN	UniRef100_Q2TFP3 PIP2,2;Tax=Glycine max RepID=Q2TFP3_SOYBN	AT2G37170.1	plasma membrane intrinsic protein 2
	GmaAffx.17213.1.S1_at	Down	Glyma12g08310.1	UniRef100_I1LR60 Uncharacterized protein;Tax=Glycine max RepID=I1LR60_SOYBN	UniRef100_Q9ZTV1 Chaperonin 60 alpha subunit;Tax=Canavalia lineata RepID=Q9ZTV1_CANLI	AT2G28000.1	chaperonin-60alpha
	GmaAffx.1836.1.S1_at	Up	Glyma14g28090.1	UniRef100_I1MAE9 Uncharacterized protein;Tax=Glycine max RepID=I1MAE9_SOYBN	NA	AT5G48920.1	tracheary element differentiation-related 7
	GmaAffx.20418.1.A1_s_at	Down	Glyma02g11750.1	UniRef100_I1JE27 Uncharacterized protein;Tax=Glycine max RepID=I1JE27_SOYBN	UniRef100_Q3LVG1 TO109-12 (Fragment);Tax=Taraxacum officinale RepID=Q3LVG1_TAROF	AT1G69760.1	unknown protein; BEST Arabidopsis thaliana protein match is: unknown protein (TAIR:AT1G26920.1); Has 51 Blast hits to 51 proteins in 15 species: Archae - 0; Bacteria - 2; Metazoa - 2; Fungi - 7; Plants - 29; Viruses - 0; Other Eukaryotes - 11 (source: NCBI BLink).
	GmaAffx.20918.1.S1_at	Up	Glyma20g30490.2	UniRef100_I1NH04 Uncharacterized protein;Tax=Glycine max RepID=I1NH04_SOYBN	UniRef100_G7ID28 Multidrug resistance protein ABC transporter family;Tax=Medicago truncatula RepID=G7ID28_MEDTR	AT3G59140.1	multidrug resistance-associated protein 14
	GmaAffx.20956.1.S1_at	Up	Glyma10g05560.1	UniRef100_I1L8Q8 Uncharacterized protein;Tax=Glycine max RepID=I1L8Q8_SOYBN	UniRef100_Q0PJJ0 MYB transcription factor MYB118;Tax=Glycine max RepID=Q0PJJ0_SOYBN	AT3G09600.1	Homeodomain-like superfamily protein
	GmaAffx.22129.1.A1_at	Down	Glyma02g38130.1	NA	NA	NA	NA
	GmaAffx.2287.1.A1_at	Up	Glyma07g34070.1	UniRef100_I1KM40 Uncharacterized protein;Tax=Glycine max RepID=I1KM40_SOYBN	UniRef100_B9R8P4 Pentatricopeptide repeat-containing protein, putative;Tax=Ricinus communis RepID=B9R8P4_RICCO	AT2G01860.1	Tetratricopeptide repeat (TPR)-like superfamily protein
	GmaAffx.23184.1.S1_at	Up	Glyma13g01270.1	UniRef100_I1LVU0 Uncharacterized protein;Tax=Glycine max RepID=I1LVU0_SOYBN	UniRef100_G7JD44 ADP-ribosylation factor;Tax=Medicago truncatula RepID=G7JD44_MEDTR	AT2G24765.1	ADP-ribosylation factor 3
	GmaAffx.24893.1.S1_at	Up	No BLASTN hit E<10-30, >95% percent identity	UniRef100_C6TDJ8 DNA-directed RNA polymerase (Fragment);Tax=Glycine max RepID=C6TDJ8_SOYBN	UniRef100_C6TDJ8 DNA-directed RNA polymerase (Fragment);Tax=Glycine max RepID=C6TDJ8_SOYBN	ATCG00170.1	DNA-directed RNA polymerase family protein
	GmaAffx.24896.1.S1_at	Up	Glyma08g17390.1	UniRef100_I1KTV9 Uncharacterized protein;Tax=Glycine max RepID=I1KTV9_SOYBN	UniRef100_Q9SAK6 T8K14.16;Tax=Arabidopsis thaliana RepID=Q9SAK6_ARATH	AT1G79420.1	Protein of unknown function (DUF620)
	GmaAffx.2745.2.A1_at	Up	Glyma05g33420.1	UniRef100_I1K573 Uncharacterized protein;Tax=Glycine max RepID=I1K573_SOYBN	UniRef100_B9RA54 Catalytic, putative;Tax=Ricinus communis RepID=B9RA54_RICCO	AT5G61840.1	Exostosin family protein
	GmaAffx.28624.1.S1_at	Down	Glyma13g04770.1	UniRef100_I1LWF9 Uncharacterized protein;Tax=Glycine max RepID=I1LWF9_SOYBN	UniRef100_G7JJU3 Seed maturation protein PM23;Tax=Medicago truncatula RepID=G7JJU3_MEDTR	AT5G14970.1	unknown protein; BEST Arabidopsis thaliana protein match is: unknown protein (TAIR:AT2G14910.1); Has 579 Blast hits to 397 proteins in 95 species: Archae - 0; Bacteria - 294; Metazoa - 0; Fungi - 0; Plants - 86; Viruses - 0; Other Eukaryotes - 199 (source: NCBI BLink).
	GmaAffx.28886.1.A1_at	Up	Glyma01g40960.1	UniRef100_I1J9M1 Uncharacterized protein;Tax=Glycine max RepID=I1J9M1_SOYBN	UniRef100_G0YCZ9 NADH-plastoquinone oxidoreductase subunit 2 (Fragment);Tax=Eucryphia lucida RepID=G0YCZ9_EUCLU	ATCG01250.1	NADH-Ubiquinone/plastoquinone (complex I) protein
	GmaAffx.29978.1.S1_at	Up	Glyma19g38970.1	UniRef100_I1NAW9 Uncharacterized protein;Tax=Glycine max RepID=I1NAW9_SOYBN	UniRef100_B9IIG9 White-brown-complex ABC transporter family;Tax=Populus trichocarpa RepID=B9IIG9_POPTR	AT5G06530.1	ABC-2 type transporter family protein
	GmaAffx.31209.1.S1_at	Up	Glyma10g11100.2	UniRef100_UPI000233D3DA UPI000233D3DA related cluster;Tax=unknown RepID=UPI000233D3DA	UniRef100_B9SDP7 Transferrin receptor protein, putative;Tax=Ricinus communis RepID=B9SDP7_RICCO	AT3G54720.1	Peptidase M28 family protein
	GmaAffx.31247.1.S1_at	Up	Glyma12g01160.1	UniRef100_I1LNX7 Uncharacterized protein;Tax=Glycine max RepID=I1LNX7_SOYBN	UniRef100_Q43445 S-adenosyl-L-methionine:delta24-sterol-C-methyltransferase;Tax=Glycine max RepID=Q43445_SOYBN	AT5G13710.2	sterol methyltransferase 1
	GmaAffx.31950.1.S1_at	Down	No BLASTN hit E<10-30, >95% percent identity	No BLASTX HIT E<10-6	No BLASTX HIT E<10-6	No BLASTX Hit E<10-6	NA
	GmaAffx.32030.1.A1_at	Down	Glyma04g08990.1	UniRef100_I1JUW3 Uncharacterized protein;Tax=Glycine max RepID=I1JUW3_SOYBN	UniRef100_G7J3H0 GATA transcription factor;Tax=Medicago truncatula RepID=G7J3H0_MEDTR	AT4G32890.1	GATA transcription factor 9
	GmaAffx.33201.1.S1_at	Down	No BLASTN hit E<10-30, >95% percent identity	UniRef100_I3SW22 Uncharacterized protein;Tax=Lotus japonicus RepID=I3SW22_LOTJA	UniRef100_G7JIA5 Cyclin-U2-1;Tax=Medicago truncatula RepID=G7JIA5_MEDTR	AT2G45080.1	cyclin p3;1
	GmaAffx.33657.1.S1_at	Up	Glyma13g03270.1	UniRef100_I1LW70 Uncharacterized protein;Tax=Glycine max RepID=I1LW70_SOYBN	UniRef100_G7I8F3 Small glutamine-rich tetratricopeptide repeat-containing protein;Tax=Medicago truncatula RepID=G7I8F3_MEDTR	AT4G08320.1	Tetratricopeptide repeat (TPR)-like superfamily protein
	GmaAffx.35681.1.S1_at	Down	No BLASTN hit E<10-30, >95% percent identity	UniRef100_I1N7T3 Uncharacterized protein;Tax=Glycine max RepID=I1N7T3_SOYBN	No BLASTX HIT E<10-6	AT5G40960.1	Protein of unknown function (DUF 3339)
	GmaAffx.36499.1.S1_at	Up	Glyma18g50060.1	UniRef100_I1N4J1 Uncharacterized protein;Tax=Glycine max RepID=I1N4J1_SOYBN	UniRef100_G7L592 UDP-glucosyltransferase HRA25;Tax=Medicago truncatula RepID=G7L592_MEDTR	AT3G02100.1	UDP-Glycosyltransferase superfamily protein
	GmaAffx.39867.1.S1_at	Up	Glyma20g37280.3	UniRef100_I1NIU6 Cysteine synthase;Tax=Glycine max RepID=I1NIU6_SOYBN	UniRef100_I1NIU6 Cysteine synthase;Tax=Glycine max RepID=I1NIU6_SOYBN	AT3G04940.1	cysteine synthase D1
	GmaAffx.40890.2.S1_at	Up	Glyma02g38080.1	UniRef100_I1JH23 Uncharacterized protein;Tax=Glycine max RepID=I1JH23_SOYBN	UniRef100_B9SMY2 Nucleic acid binding protein, putative;Tax=Ricinus communis RepID=B9SMY2_RICCO	AT1G09920.1	TRAF-type zinc finger-related
	GmaAffx.41866.1.S1_at	Down	Glyma03g01960.1	UniRef100_I1JKF4 Uncharacterized protein;Tax=Glycine max RepID=I1JKF4_SOYBN	UniRef100_B9RDK2 Kinase, putative;Tax=Ricinus communis RepID=B9RDK2_RICCO	AT3G61080.1	Protein kinase superfamily protein
	GmaAffx.42190.1.S1_at	Up	Glyma18g45140.2	UniRef100_UPI000233B064 UPI000233B064 related cluster;Tax=unknown RepID=UPI000233B064	UniRef100_G7KMF3 Cysteine-rich receptor-like protein kinase;Tax=Medicago truncatula RepID=G7KMF3_MEDTR	AT4G05200.1	cysteine-rich RLK (RECEPTOR-like protein kinase) 25
	GmaAffx.47225.1.S1_at	Down	Glyma01g27200.1	UniRef100_I1J765 Uncharacterized protein;Tax=Glycine max RepID=I1J765_SOYBN	UniRef100_G7JLU3 Ataxin-3-like protein;Tax=Medicago truncatula RepID=G7JLU3_MEDTR	AT3G54130.1	Josephin family protein
	GmaAffx.47829.1.A1_at	Down	Glyma06g04300.2	UniRef100_I1K7Z7 Uncharacterized protein;Tax=Glycine max RepID=I1K7Z7_SOYBN	UniRef100_G7J6D9 Thioredoxin H-type 3;Tax=Medicago truncatula RepID=G7J6D9_MEDTR	AT1G07700.1	Thioredoxin superfamily protein
	GmaAffx.48291.1.S1_at	Up	Glyma17g15190.1	UniRef100_I1MV22 Uncharacterized protein;Tax=Glycine max RepID=I1MV22_SOYBN	UniRef100_G7KR22 Formyltetrahydrofolate deformylase;Tax=Medicago truncatula RepID=G7KR22_MEDTR	AT5G47435.1	formyltetrahydrofolate deformylase, putative
	GmaAffx.4891.1.A1_at	Down	Glyma10g24060.1	UniRef100_I1LAH1 Uncharacterized protein;Tax=Glycine max RepID=I1LAH1_SOYBN	UniRef100_B9S541 GTP-binding protein-plant, putative;Tax=Ricinus communis RepID=B9S541_RICCO	AT3G07050.1	GTP-binding family protein
	GmaAffx.51874.1.S1_at	Down	Glyma15g06170.1	UniRef100_I1MDZ1 Uncharacterized protein;Tax=Glycine max RepID=I1MDZ1_SOYBN	UniRef100_G7IPM1 Ubiquinol-cytochrome c reductase complex chaperone CBP3-like protein;Tax=Medicago truncatula RepID=G7IPM1_MEDTR	AT5G51220.1	ubiquinol-cytochrome C chaperone family protein
	GmaAffx.52722.1.S1_at	Down	Glyma12g22670.1	UniRef100_I1LT09 Uncharacterized protein;Tax=Glycine max RepID=I1LT09_SOYBN	NA	AT1G52855.1	unknown protein; BEST Arabidopsis thaliana protein match is: unknown protein (TAIR:AT3G15534.1); Has 35333 Blast hits to 34131 proteins in 2444 species: Archae - 798; Bacteria - 22429; Metazoa - 974; Fungi - 991; Plants - 531; Viruses - 0; Other Eukaryotes - 9610 (source: NCBI BLink).
	GmaAffx.5432.1.S1_at	Down	Glyma01g25690.1	UniRef100_I1J709 Uncharacterized protein;Tax=Glycine max RepID=I1J709_SOYBN	UniRef100_G7JQL8 Isochorismate synthase;Tax=Medicago truncatula RepID=G7JQL8_MEDTR	AT1G18870.1	isochorismate synthase 2
	GmaAffx.55096.1.A1_at	Up	Glyma10g43810.4	UniRef100_I1LFE4 Uncharacterized protein;Tax=Glycine max RepID=I1LFE4_SOYBN	UniRef100_B9S2N7 Protein phosphatase 2c, putative;Tax=Ricinus communis RepID=B9S2N7_RICCO	AT1G43900.1	Protein phosphatase 2C family protein
	GmaAffx.55782.1.S1_x_at	Up	No BLASTN hit E<10-30, >95% percent identity	UniRef100_D3GGJ7 Putative plasma membrane intrinsic protein PIP family member 2 aquaporin (Fragment);Tax=Cedrela odorata RepID=D3GGJ7_9ROSI	UniRef100_G4XN33 Aquaporin PIP2;Tax=Malus prunifolia RepID=G4XN33_9ROSA	AT5G60660.1	plasma membrane intrinsic protein 2;4
	GmaAffx.55864.1.S1_at	Up	Glyma08g20810.1	UniRef100_I1KUW2 Uncharacterized protein;Tax=Glycine max RepID=I1KUW2_SOYBN	UniRef100_D7PEX6 Haloacid dehalogenase;Tax=Phaseolus vulgaris RepID=D7PEX6_PHAVU	AT1G17710.1	Pyridoxal phosphate phosphatase-related protein
	GmaAffx.56116.1.A1_at	Down	Glyma11g02830.1	UniRef100_I1LGH7 Uncharacterized protein;Tax=Glycine max RepID=I1LGH7_SOYBN	UniRef100_G7KDG0 E3 ubiquitin-protein ligase;Tax=Medicago truncatula RepID=G7KDG0_MEDTR	AT1G12760.1	Zinc finger, C3HC4 type (RING finger) family protein
	GmaAffx.58990.1.S1_at	Up	Glyma14g03500.1	UniRef100_I1M704 Uncharacterized protein;Tax=Glycine max RepID=I1M704_SOYBN	UniRef100_C5I849 Phytoene synthase protein;Tax=Fragaria x ananassa RepID=C5I849_FRAAN	AT5G17230.2	PHYTOENE SYNTHASE
	GmaAffx.59853.1.S1_at	Down	Glyma11g16220.1	UniRef100_UPI000189D4CB UPI000189D4CB related cluster;Tax=unknown RepID=UPI000189D4CB	UniRef100_G7IX47 Beta-glucosidase G4;Tax=Medicago truncatula RepID=G7IX47_MEDTR	AT5G36890.1	beta glucosidase 42
	GmaAffx.60697.1.S1_at	Up	Glyma05g19580.1	UniRef100_I1K246 Uncharacterized protein;Tax=Glycine max RepID=I1K246_SOYBN	UniRef100_Q6XQM5 Nicotinate phosphoribosyltransferase-like protein;Tax=Medicago truncatula RepID=Q6XQM5_MEDTR	AT2G23420.1	nicotinate phosphoribosyltransferase 2
	GmaAffx.63044.2.S1_at	Down	Glyma15g42130.1	UniRef100_I1MJH3 Uncharacterized protein;Tax=Glycine max RepID=I1MJH3_SOYBN	UniRef100_B6T7L5 THAP domain-containing protein 4;Tax=Zea mays RepID=B6T7L5_MAIZE	AT1G79260.1	CONTAINS InterPro DOMAIN/s: Domain of unknown function DUF1794 (InterPro:IPR014878); Has 30201 Blast hits to 17322 proteins in 780 species: Archae - 12; Bacteria - 1396; Metazoa - 17338; Fungi - 3422; Plants - 5037; Viruses - 0; Other Eukaryotes - 2996 (source: NCBI BLink).
	GmaAffx.63297.1.S1_s_at	Up	Ambiguous Hit	UniRef100_I1KAX2 Uncharacterized protein;Tax=Glycine max RepID=I1KAX2_SOYBN	UniRef100_G7J867 Spastin;Tax=Medicago truncatula RepID=G7J867_MEDTR	AT4G27680.1	P-loop containing nucleoside triphosphate hydrolases superfamily protein
	GmaAffx.64357.1.S1_at	Up	Glyma13g09650.1	UniRef100_I1LXD9 Uncharacterized protein;Tax=Glycine max RepID=I1LXD9_SOYBN	UniRef100_B9S2T7 Ganglioside-induced differentiation-associated protein 1, 2 gdap, putative;Tax=Ricinus communis RepID=B9S2T7_RICCO	AT1G77290.2	Glutathione S-transferase family protein
	GmaAffx.69148.1.S1_at	Down	Glyma10g00420.1	UniRef100_I1L7C6 Uncharacterized protein;Tax=Glycine max RepID=I1L7C6_SOYBN	UniRef100_F4ISV8 tRNAHis guanylyltransferase;Tax=Arabidopsis thaliana RepID=F4ISV8_ARATH	AT2G32320.1	tRNAHis guanylyltransferase
	GmaAffx.70071.1.S1_at	Up	Glyma11g05250.1	UniRef100_I1LH73 Uncharacterized protein;Tax=Glycine max RepID=I1LH73_SOYBN	UniRef100_Q54II8 UPF0553 protein;Tax=Dictyostelium discoideum RepID=U553_DICDI	NA	NA
	GmaAffx.70364.1.S1_at	Up	Glyma04g01950.2	UniRef100_UPI000233A805 UPI000233A805 related cluster;Tax=unknown RepID=UPI000233A805	UniRef100_F9W2W3 Alpha-amylase;Tax=Glycine max RepID=F9W2W3_SOYBN	AT5G03650.1	starch branching enzyme 2.2
	GmaAffx.71436.1.S1_at	Up	Glyma11g20640.1	UniRef100_I1LL60 Uncharacterized protein;Tax=Glycine max RepID=I1LL60_SOYBN	UniRef100_B9SWB8 Protein SUA5, putative;Tax=Ricinus communis RepID=B9SWB8_RICCO	AT5G60590.2	DHBP synthase RibB-like alpha/beta domain
	GmaAffx.72071.1.S1_s_at	Up	Glyma09g16051.1	UniRef100_I1L2J5 Uncharacterized protein;Tax=Glycine max RepID=I1L2J5_SOYBN	UniRef100_B6T210 Gb protein;Tax=Zea mays RepID=B6T210_MAIZE	AT2G41945.1	unknown protein; BEST Arabidopsis thaliana protein match is: unknown protein (TAIR:AT3G04040.1); Has 35333 Blast hits to 34131 proteins in 2444 species: Archae - 798; Bacteria - 22429; Metazoa - 974; Fungi - 991; Plants - 531; Viruses - 0; Other Eukaryotes - 9610 (source: NCBI BLink).
	GmaAffx.72621.1.S1_at	Up	Glyma18g05220.1	UniRef100_I1MZJ8 Uncharacterized protein;Tax=Glycine max RepID=I1MZJ8_SOYBN	UniRef100_G7J7W0 Intracellular protease;Tax=Medicago truncatula RepID=G7J7W0_MEDTR	AT3G02720.1	Class I glutamine amidotransferase-like superfamily protein
	GmaAffx.72693.1.S1_at	Down	Glyma07g15420.1	UniRef100_I1KJU7 Uncharacterized protein;Tax=Glycine max RepID=I1KJU7_SOYBN	UniRef100_G7LJK8 Pollen specific protein SF21;Tax=Medicago truncatula RepID=G7LJK8_MEDTR	AT5G56750.1	N-MYC downregulated-like 1
	GmaAffx.72720.1.S1_at	Up	Glyma06g19250.1	UniRef100_I1KCF1 Uncharacterized protein;Tax=Glycine max RepID=I1KCF1_SOYBN	UniRef100_G7J5E5 Phosphate/phosphoenolpyruvate translocator;Tax=Medicago truncatula RepID=G7J5E5_MEDTR	AT5G33320.1	Glucose-6-phosphate/phosphate translocator-related
	GmaAffx.74451.1.A1_at	Up	Glyma10g17230.1	UniRef100_UPI0001BA870B UPI0001BA870B related cluster;Tax=unknown RepID=UPI0001BA870B	UniRef100_Q8L6A7 Carboxypeptidase type III;Tax=Theobroma cacao RepID=Q8L6A7_THECC	AT3G10410.1	SERINE CARBOXYPEPTIDASE-LIKE 49
	GmaAffx.75214.1.S1_at	Up	Glyma20g30490.2	UniRef100_I1NH04 Uncharacterized protein;Tax=Glycine max RepID=I1NH04_SOYBN	UniRef100_G7ID28 Multidrug resistance protein ABC transporter family;Tax=Medicago truncatula RepID=G7ID28_MEDTR	AT3G59140.1	multidrug resistance-associated protein 14
	GmaAffx.76095.1.S1_at	Up	No BLASTN hit E<10-30, >95% percent identity	UniRef100_C6T103 Putative uncharacterized protein (Fragment);Tax=Glycine max RepID=C6T103_SOYBN	UniRef100_G7IEI6 Mitochondrial folate transporter/carrier;Tax=Medicago truncatula RepID=G7IEI6_MEDTR	AT2G47490.1	NAD+ transporter 1
	GmaAffx.77709.1.S1_at	Up	Glyma07g38040.1	UniRef100_I1KN23 Uncharacterized protein;Tax=Glycine max RepID=I1KN23_SOYBN	UniRef100_B9RT13 Glutaredoxin, grx, putative;Tax=Ricinus communis RepID=B9RT13_RICCO	AT3G21460.1	Glutaredoxin family protein
	GmaAffx.78599.1.A1_at	Down	No BLASTN hit E<10-30, >95% percent identity	UniRef100_E9L555 CLE09 protein;Tax=Glycine max RepID=E9L555_SOYBN	UniRef100_E9L555 CLE09 protein;Tax=Glycine max RepID=E9L555_SOYBN	No BLASTX Hit E<10-6	NA
	GmaAffx.79210.1.A1_at	Up	No BLASTN hit E<10-30, >95% percent identity	UniRef100_C6TD16 Putative uncharacterized protein;Tax=Glycine max RepID=C6TD16_SOYBN	UniRef100_G7KBB5 Cytokinin-O-glucosyltransferase;Tax=Medicago truncatula RepID=G7KBB5_MEDTR	AT1G22360.1	UDP-glucosyl transferase 85A2
	GmaAffx.80465.1.S1_at	Up	Glyma19g41550.1	UniRef100_I1NBQ6 Uncharacterized protein;Tax=Glycine max RepID=I1NBQ6_SOYBN	UniRef100_A0EVX3 Galactinol synthase;Tax=Ammopiptanthus mongolicus RepID=A0EVX3_9FABA	AT1G56600.1	galactinol synthase 2
	GmaAffx.80582.1.S1_at	Down	Ambiguous Hit	UniRef100_I1KK54 Uncharacterized protein;Tax=Glycine max RepID=I1KK54_SOYBN	UniRef100_F6LPU9 RopGEF7a;Tax=Medicago truncatula RepID=F6LPU9_MEDTR	AT5G02010.1	RHO guanyl-nucleotide exchange factor 7
	GmaAffx.81915.1.S1_at	Up	No BLASTN hit E<10-30, >95% percent identity	UniRef100_I1LDV7 Uncharacterized protein (Fragment);Tax=Glycine max RepID=I1LDV7_SOYBN	UniRef100_G7IC06 Calcium-dependent protein kinase;Tax=Medicago truncatula RepID=G7IC06_MEDTR	AT1G12580.1	phosphoenolpyruvate carboxylase-related kinase 1
	GmaAffx.81996.1.S1_at	Up	Glyma08g18570.1	UniRef100_UPI0002338577 UPI0002338577 related cluster;Tax=unknown RepID=UPI0002338577	UniRef100_G7IJ66 Nuclear-interacting partner of ALK;Tax=Medicago truncatula RepID=G7IJ66_MEDTR	AT1G17210.1	IAP-like protein 1
	GmaAffx.82078.1.S1_at	Up	Glyma08g08051.1	UniRef100_C6T2P6 Putative uncharacterized protein;Tax=Glycine max RepID=C6T2P6_SOYBN	UniRef100_G7IL96 Glycine-rich RNA-binding protein;Tax=Medicago truncatula RepID=G7IL96_MEDTR	AT3G26420.1	RNA-binding (RRM/RBD/RNP motifs) family protein with retrovirus zinc finger-like domain
	GmaAffx.82511.2.S1_at	Down	Glyma12g30830.1	UniRef100_I1LTT8 Uncharacterized protein;Tax=Glycine max RepID=I1LTT8_SOYBN	UniRef100_B9SSU2 Aldo-keto reductase, putative;Tax=Ricinus communis RepID=B9SSU2_RICCO	AT2G27680.1	NAD(P)-linked oxidoreductase superfamily protein
	GmaAffx.83729.1.S1_at	Up	Glyma15g01420.1	UniRef100_I1MCJ2 Uncharacterized protein;Tax=Glycine max RepID=I1MCJ2_SOYBN	UniRef100_Q1AK41 Plastid ATP/ADP transport protein 2;Tax=Manihot esculenta RepID=Q1AK41_MANES	AT1G80300.1	nucleotide transporter 1
	GmaAffx.84433.1.S1_at	Down	Glyma14g02461.1	UniRef100_UPI000233BF88 UPI000233BF88 related cluster;Tax=unknown RepID=UPI000233BF88	UniRef100_B9STX6 Esophageal cancer associated protein, putative;Tax=Ricinus communis RepID=B9STX6_RICCO	AT1G50730.1	unknown protein; Has 218 Blast hits to 209 proteins in 78 species: Archae - 0; Bacteria - 0; Metazoa - 141; Fungi - 2; Plants - 33; Viruses - 0; Other Eukaryotes - 42 (source: NCBI BLink).
	GmaAffx.84584.1.S1_at	Up	Glyma20g02860.1	UniRef100_I1NDG6 Uncharacterized protein;Tax=Glycine max RepID=I1NDG6_SOYBN	UniRef100_G7JIR9 Cyclin-T1-5;Tax=Medicago truncatula RepID=G7JIR9_MEDTR	AT5G45190.1	Cyclin family protein
	GmaAffx.85140.1.S1_at	Down	Glyma06g22410.1	UniRef100_I1KD34 Uncharacterized protein;Tax=Glycine max RepID=I1KD34_SOYBN	UniRef100_Q69F98 Phytochelatin synthetase-like protein;Tax=Phaseolus vulgaris RepID=Q69F98_PHAVU	AT5G60920.1	COBRA-like extracellular glycosyl-phosphatidyl inositol-anchored protein family
	GmaAffx.85964.1.S1_at	Down	Glyma06g10000.2	UniRef100_I1K9P7 Uncharacterized protein;Tax=Glycine max RepID=I1K9P7_SOYBN	UniRef100_I1JV56 NAD(P)H-hydrate epimerase;Tax=Glycine max RepID=I1JV56_SOYBN	AT5G49970.1	pyridoxin (pyrodoxamine) 5'-phosphate oxidase
	GmaAffx.86175.2.S1_at	Down	Glyma12g02250.1	UniRef100_C6TE86 Putative uncharacterized protein;Tax=Glycine max RepID=C6TE86_SOYBN	UniRef100_G7JRN6 Dihydroflavonol-4-reductase;Tax=Medicago truncatula RepID=G7JRN6_MEDTR	AT5G19440.1	NAD(P)-binding Rossmann-fold superfamily protein
	GmaAffx.86499.1.S1_at	Up	No BLASTN hit E<10-30, >95% percent identity	UniRef100_I1LVT4 Uncharacterized protein;Tax=Glycine max RepID=I1LVT4_SOYBN	UniRef100_G7JD19 Protein kinase-like protein;Tax=Medicago truncatula RepID=G7JD19_MEDTR	AT5G57610.1	Protein kinase superfamily protein with octicosapeptide/Phox/Bem1p domain
	GmaAffx.86571.1.S1_at	Down	Glyma15g08010.3	UniRef100_UPI000233B8D8 UPI000233B8D8 related cluster;Tax=unknown RepID=UPI000233B8D8	UniRef100_B9RZ93 Phosphoglycerate mutase, putative;Tax=Ricinus communis RepID=B9RZ93_RICCO	AT5G22620.3	phosphoglycerate/bisphosphoglycerate mutase family protein
	GmaAffx.86705.1.S1_at	Down	No BLASTN hit E<10-30, >95% percent identity	UniRef100_I1MWF1 Uncharacterized protein;Tax=Glycine max RepID=I1MWF1_SOYBN	No BLASTX HIT E<10-6	No BLASTX Hit E<10-6	NA
	GmaAffx.8712.1.S1_s_at	Up	No BLASTN hit E<10-30, >95% percent identity	UniRef100_I1JY99 Uncharacterized protein;Tax=Glycine max RepID=I1JY99_SOYBN	UniRef100_G7KH18 Peroxidase;Tax=Medicago truncatula RepID=G7KH18_MEDTR	AT5G05340.1	Peroxidase superfamily protein
	GmaAffx.87594.1.S1_at	Down	Glyma18g46540.1	UniRef100_I1N3P0 Uncharacterized protein;Tax=Glycine max RepID=I1N3P0_SOYBN	UniRef100_B9RDQ4 DNA binding protein, putative;Tax=Ricinus communis RepID=B9RDQ4_RICCO	AT2G45850.2	AT hook motif DNA-binding family protein
	GmaAffx.8929.1.S1_at	Up	Ambiguous Hit	UniRef100_C6T288 Signal recognition particle 9 kDa protein;Tax=Glycine max RepID=C6T288_SOYBN	UniRef100_C6T288 Signal recognition particle 9 kDa protein;Tax=Glycine max RepID=C6T288_SOYBN	AT3G49100.1	Signal recognition particle, SRP9/SRP14 subunit
	GmaAffx.89508.1.A1_s_at	Up	Glyma19g36620.1	UniRef100_I1NA96 Phenylalanine ammonia-lyase;Tax=Glycine max RepID=I1NA96_SOYBN	UniRef100_I1NA96 Phenylalanine ammonia-lyase;Tax=Glycine max RepID=I1NA96_SOYBN	AT2G37040.1	PHE ammonia lyase 1
	GmaAffx.91121.1.S1_at	Up	Glyma02g47820.1	UniRef100_I1JJT2 Uncharacterized protein;Tax=Glycine max RepID=I1JJT2_SOYBN	UniRef100_G7K0K7 Transmembrane emp24 domain-containing protein;Tax=Medicago truncatula RepID=G7K0K7_MEDTR	AT3G07680.1	emp24/gp25L/p24 family/GOLD family protein
	GmaAffx.91372.1.S1_at	Down	Glyma02g15400.1	UniRef100_I1JEY3 Uncharacterized protein;Tax=Glycine max RepID=I1JEY3_SOYBN	UniRef100_A3QRM3 Senescence-associated nodulin 1A;Tax=Glycine max RepID=A3QRM3_SOYBN	AT3G19010.1	2-oxoglutarate (2OG) and Fe(II)-dependent oxygenase superfamily protein
	GmaAffx.91748.1.S1_at	Up	No BLASTN hit E<10-30, >95% percent identity	UniRef100_I3S224 Uncharacterized protein;Tax=Medicago truncatula RepID=I3S224_MEDTR	UniRef100_Q9LQW5 F10B6.3;Tax=Arabidopsis thaliana RepID=Q9LQW5_ARATH	AT2G01970.1	Endomembrane protein 70 protein family
	GmaAffx.92017.1.S1_s_at	Down	Glyma02g47960.1	UniRef100_I1JJU8 Uncharacterized protein;Tax=Glycine max RepID=I1JJU8_SOYBN	UniRef100_Q32904 Chlorophyll a-b binding protein 3, chloroplastic;Tax=Pisum sativum RepID=CB23_PEA	AT1G61520.3	photosystem I light harvesting complex gene 3
	GmaAffx.92180.1.S1_x_at	Down	Glyma15g10000.1	UniRef100_I1MF25 Uncharacterized protein;Tax=Glycine max RepID=I1MF25_SOYBN	UniRef100_G7IP74 F-box/kelch-repeat protein;Tax=Medicago truncatula RepID=G7IP74_MEDTR	AT1G30090.1	Galactose oxidase/kelch repeat superfamily protein
	GmaAffx.92229.1.S1_s_at	Up	Glyma02g12930.1	UniRef100_E9KNA5 SGF14f;Tax=Glycine max RepID=E9KNA5_SOYBN	UniRef100_E9KNA5 SGF14f;Tax=Glycine max RepID=E9KNA5_SOYBN	AT1G26480.1	general regulatory factor 12
	GmaAffx.92872.1.S1_s_at	Up	Glyma06g21290.1	UniRef100_C6ZHS4 Eukaryotic translation initiation factor 5A2;Tax=Glycine max RepID=C6ZHS4_SOYBN	UniRef100_C6ZHS4 Eukaryotic translation initiation factor 5A2;Tax=Glycine max RepID=C6ZHS4_SOYBN	AT1G13950.1	eukaryotic elongation factor 5A-1
	GmaAffx.92946.1.S1_at	Up	Glyma04g32710.1	UniRef100_C6T803 Uncharacterized protein;Tax=Glycine max RepID=C6T803_SOYBN	UniRef100_F5C0G9 SNAP33;Tax=Solanum chacoense RepID=F5C0G9_SOLCH	AT5G61210.1	soluble N-ethylmaleimide-sensitive factor adaptor protein 33
	GmaAffx.93250.1.S1_s_at	Up	Glyma15g15020.1	UniRef100_I1MGE7 Uncharacterized protein;Tax=Glycine max RepID=I1MGE7_SOYBN	UniRef100_Q93YH4 ATP citrate lyase a-subunit;Tax=Lupinus albus RepID=Q93YH4_LUPAL	AT3G06650.1	ATP-citrate lyase B-1
	GmaAffx.93304.1.S1_s_at	Up	Ambiguous Hit	UniRef100_I1MJZ6 Uncharacterized protein;Tax=Glycine max RepID=I1MJZ6_SOYBN	UniRef100_C6ZKI2 ELF4-like protein;Tax=Medicago truncatula RepID=C6ZKI2_MEDTR	AT1G17455.2	ELF4-like 4
Module 3	Gma.10153.1.A1_at	Up	Ambiguous Hit	UniRef100_C6T5E6 Uncharacterized protein;Tax=Glycine max RepID=C6T5E6_SOYBN	UniRef100_G7KQU7 Iron-sulfur assembly protein IscA-like protein;Tax=Medicago truncatula RepID=G7KQU7_MEDTR	AT5G03905.1	Iron-sulphur cluster biosynthesis family protein
	Gma.10766.1.S1_at	Down	Ambiguous Hit	UniRef100_C6T8S8 Uncharacterized protein;Tax=Glycine max RepID=C6T8S8_SOYBN	UniRef100_B9GML1 Light-harvesting complex I protein Lhca2;Tax=Populus trichocarpa RepID=B9GML1_POPTR	AT3G61470.1	photosystem I light harvesting complex gene 2
	Gma.11084.1.S1_at	Up	Glyma01g36030.3	UniRef100_I1J898 Uncharacterized protein;Tax=Glycine max RepID=I1J898_SOYBN	UniRef100_G7K2M6 Auxin efflux carrier protein;Tax=Medicago truncatula RepID=G7K2M6_MEDTR	AT1G76520.2	Auxin efflux carrier family protein
	Gma.11180.1.S1_at	Up	Glyma17g07380.1	UniRef100_I1MSU1 Xylose isomerase;Tax=Glycine max RepID=I1MSU1_SOYBN	UniRef100_I1MSU1 Xylose isomerase;Tax=Glycine max RepID=I1MSU1_SOYBN	AT5G57655.2	xylose isomerase family protein
	Gma.11303.1.S1_s_at	Up	Ambiguous Hit	UniRef100_C6T0H9 Uncharacterized protein;Tax=Glycine max RepID=C6T0H9_SOYBN	UniRef100_B3TLN0 60S ribosomal protein L17;Tax=Magnoliophyta RepID=B3TLN0_ELAGV	AT3G04400.1	Ribosomal protein L14p/L23e family protein
	Gma.11646.2.S1_at	Up	Glyma07g40011.1	UniRef100_I1L071 Uncharacterized protein;Tax=Glycine max RepID=I1L071_SOYBN	UniRef100_G7ISN0 Galacturonosyltransferase;Tax=Medicago truncatula RepID=G7ISN0_MEDTR	AT5G47780.1	galacturonosyltransferase 4
	Gma.1166.3.S1_x_at	Down	Glyma03g08280.1	UniRef100_I1JLH0 Uncharacterized protein;Tax=Glycine max RepID=I1JLH0_SOYBN	UniRef100_Q9XQB2 Chlorophyll a/b binding protein CP29;Tax=Vigna radiata var. radiata RepID=Q9XQB2_VIGRR	AT3G08940.2	light harvesting complex photosystem II
	Gma.13643.1.A1_at	Up	No BLASTN hit E<10-30, >95% percent identity	No BLASTX HIT E<10-6	No BLASTX HIT E<10-6	No BLASTX Hit E<10-6	NA
	Gma.13676.1.A1_at	Up	Glyma03g41270.1	UniRef100_I1JRU0 Uncharacterized protein;Tax=Glycine max RepID=I1JRU0_SOYBN	UniRef100_D9ZJE5 WHY domain class transcription factor;Tax=Malus x domestica RepID=D9ZJE5_MALDO	AT1G71260.1	WHIRLY 2
	Gma.13786.1.S1_at	Down	Glyma15g05290.1	UniRef100_I1MDQ3 Uncharacterized protein;Tax=Glycine max RepID=I1MDQ3_SOYBN	UniRef100_A2Q498 PAP fibrillin;Tax=Medicago truncatula RepID=A2Q498_MEDTR	AT3G26070.1	Plastid-lipid associated protein PAP / fibrillin family protein
	Gma.13868.2.S1_a_at	Down	Glyma04g01750.1	UniRef100_C6T9R8 Uncharacterized protein;Tax=Glycine max RepID=C6T9R8_SOYBN	UniRef100_Q38IX0 Glyceraldehyde-3-phosphate dehydrogenase B subunit;Tax=Glycine max RepID=Q38IX0_SOYBN	AT1G42970.1	glyceraldehyde-3-phosphate dehydrogenase B subunit
	Gma.13970.1.A1_at	Up	Glyma07g05070.1	UniRef100_I1KHI7 Uncharacterized protein;Tax=Glycine max RepID=I1KHI7_SOYBN	UniRef100_G7L962 Translation initiation factor eIF-2B subunit alpha;Tax=Medicago truncatula RepID=G7L962_MEDTR	AT1G72340.1	NagB/RpiA/CoA transferase-like superfamily protein
	Gma.14062.1.A1_at	Down	Glyma06g13135.1	UniRef100_I1KAN8 Uncharacterized protein;Tax=Glycine max RepID=I1KAN8_SOYBN	UniRef100_Q6A167 Ftsh-like protease;Tax=Pisum sativum RepID=Q6A167_PEA	AT5G53170.1	FTSH protease 11
	Gma.1417.1.S1_at	Up	Glyma06g09890.2	UniRef100_UPI00018C707C UPI00018C707C related cluster;Tax=unknown RepID=UPI00018C707C	UniRef100_Q96451 14-3-3-like protein B (Fragment);Tax=Glycine max RepID=1433B_SOYBN	AT5G10450.1	G-box regulating factor 6
	Gma.15232.1.S1_a_at	Up	Glyma15g19670.1	UniRef100_I1MHG6 Uncharacterized protein;Tax=Glycine max RepID=I1MHG6_SOYBN	UniRef100_G7IGF7 Aldehyde dehydrogenase family 7 member A1;Tax=Medicago truncatula RepID=G7IGF7_MEDTR	AT1G54100.2	aldehyde dehydrogenase 7B4
	Gma.15811.1.S1_at	Down	Glyma06g14430.1	UniRef100_I1KB44 Uncharacterized protein;Tax=Glycine max RepID=I1KB44_SOYBN	UniRef100_Q0ZIH9 UP-9A;Tax=Nicotiana tabacum RepID=Q0ZIH9_TOBAC	AT5G24660.1	response to low sulfur 2
	Gma.15822.1.S1_at	Down	Glyma20g24080.1	UniRef100_I1NF87 Uncharacterized protein;Tax=Glycine max RepID=I1NF87_SOYBN	UniRef100_Q10S29 Expressed protein;Tax=Oryza sativa Japonica Group RepID=Q10S29_ORYSJ	AT2G20920.1	Protein of unknown function (DUF3353)
	Gma.15830.1.S1_s_at	Down	Glyma06g03920.1	UniRef100_C6T1C6 Uncharacterized protein;Tax=Glycine max RepID=C6T1C6_SOYBN	UniRef100_B9R7K1 Plastoquinol-plastocyanin reductase, putative;Tax=Ricinus communis RepID=B9R7K1_RICCO	AT2G26500.1	cytochrome b6f complex subunit (petM), putative
	Gma.16554.2.S1_at	Down	Glyma17g07310.1	UniRef100_I1MST3 Uncharacterized protein;Tax=Glycine max RepID=I1MST3_SOYBN	UniRef100_G7JD18 FGGY carbohydrate kinase domain-containing protein;Tax=Medicago truncatula RepID=G7JD18_MEDTR	AT4G30310.2	FGGY family of carbohydrate kinase
	Gma.16619.1.S1_at	Up	Glyma19g29100.2	UniRef100_I1N8A5 Uncharacterized protein;Tax=Glycine max RepID=I1N8A5_SOYBN	UniRef100_Q2HVL8 Ankyrin repeat domain-containing protein;Tax=Medicago truncatula RepID=Q2HVL8_MEDTR	AT3G03790.2	ankyrin repeat family protein / regulator of chromosome condensation (RCC1) family protein
	Gma.16782.1.S1_at	Up	Glyma08g47890.1	UniRef100_I1KZJ9 Uncharacterized protein;Tax=Glycine max RepID=I1KZJ9_SOYBN	UniRef100_O23627 Glycine--tRNA ligase 1, mitochondrial;Tax=Arabidopsis thaliana RepID=SYGM1_ARATH	AT1G29880.1	glycyl-tRNA synthetase / glycine--tRNA ligase
	Gma.16838.1.S1_at	Down	Ambiguous Hit	UniRef100_I1M5J4 Uncharacterized protein;Tax=Glycine max RepID=I1M5J4_SOYBN	UniRef100_B9RQK6 Photosystem I reaction center subunit VI, chloroplast, putative;Tax=Ricinus communis RepID=B9RQK6_RICCO	AT1G52230.1	photosystem I subunit H2
	Gma.16843.1.S1_at	Up	Glyma13g31850.1	UniRef100_I1M2B3 Uncharacterized protein;Tax=Glycine max RepID=I1M2B3_SOYBN	UniRef100_G7ILG2 PAP-specific phosphatase HAL2-like protein;Tax=Medicago truncatula RepID=G7ILG2_MEDTR	AT5G54390.1	HAL2-like
	Gma.17110.1.S1_at	Down	Glyma17g06100.2	UniRef100_I1MSF1 Uncharacterized protein;Tax=Glycine max RepID=I1MSF1_SOYBN	UniRef100_D7L7I6 Transducin family protein;Tax=Arabidopsis lyrata subsp. lyrata RepID=D7L7I6_ARALL	AT2G19430.1	DWD (DDB1-binding WD40 protein) hypersensitive to ABA 1
	Gma.1753.1.S1_a_at	Up	Glyma08g05350.1	UniRef100_I1KQE8 Uncharacterized protein;Tax=Glycine max RepID=I1KQE8_SOYBN	UniRef100_G7LCC0 26S proteasome non-ATPase regulatory subunit;Tax=Medicago truncatula RepID=G7LCC0_MEDTR	AT2G32730.1	26S proteasome regulatory complex, non-ATPase subcomplex, Rpn2/Psmd1 subunit
	Gma.17756.1.A1_s_at	Up	Glyma08g24840.1	UniRef100_I1KW08 Uncharacterized protein;Tax=Glycine max RepID=I1KW08_SOYBN	UniRef100_P27061 Acid phosphatase 1;Tax=Solanum lycopersicum RepID=PPA1_SOLLC	AT4G25150.1	HAD superfamily, subfamily IIIB acid phosphatase
	Gma.1993.2.S1_at	Up	Glyma04g40770.1	UniRef100_I1JYJ6 Uncharacterized protein;Tax=Glycine max RepID=I1JYJ6_SOYBN	UniRef100_G7J8A8 RNA-binding protein 24-B;Tax=Medicago truncatula RepID=G7J8A8_MEDTR	AT2G46780.1	RNA-binding (RRM/RBD/RNP motifs) family protein
	Gma.2011.1.S1_s_at	Up	Glyma10g38070.1	UniRef100_C6T3S9 Uncharacterized protein;Tax=Glycine max RepID=C6T3S9_SOYBN	UniRef100_B7FIG9 Cytochrome b reductase;Tax=Medicago truncatula RepID=B7FIG9_MEDTR	AT4G25570.1	Cytochrome b561/ferric reductase transmembrane protein family
	Gma.2135.1.S1_a_at	Up	Ambiguous Hit	UniRef100_I1KSX1 Uncharacterized protein;Tax=Glycine max RepID=I1KSX1_SOYBN	UniRef100_Q9M7E8 Eukaryotic initiation factor 4B;Tax=Arabidopsis thaliana RepID=Q9M7E8_ARATH	AT1G13020.1	eukaryotic initiation factor 4B2
	Gma.2446.1.S1_a_at	Down	Glyma04g41080.1	UniRef100_I1JYM5 Uncharacterized protein;Tax=Glycine max RepID=I1JYM5_SOYBN	UniRef100_G7J862 Senescence-associated protein DIN1;Tax=Medicago truncatula RepID=G7J862_MEDTR	AT4G27700.1	Rhodanese/Cell cycle control phosphatase superfamily protein
	Gma.2464.3.S1_s_at	Up	Glyma08g27590.1	UniRef100_I1KWI0 Uncharacterized protein;Tax=Glycine max RepID=I1KWI0_SOYBN	UniRef100_Q69F96 Reversibly glycosylated protein;Tax=Phaseolus vulgaris RepID=Q69F96_PHAVU	AT5G15650.1	reversibly glycosylated polypeptide 2
	Gma.2513.1.A1_at	Down	Glyma12g30260.1	UniRef100_I1LTN6 Superoxide dismutase [Cu-Zn];Tax=Glycine max RepID=I1LTN6_SOYBN	UniRef100_I1LTN6 Superoxide dismutase [Cu-Zn];Tax=Glycine max RepID=I1LTN6_SOYBN	AT2G28190.1	copper/zinc superoxide dismutase 2
	Gma.2702.3.S1_a_at	Down	Ambiguous Hit	UniRef100_I1KZG0 Uncharacterized protein;Tax=Glycine max RepID=I1KZG0_SOYBN	UniRef100_B2ZGQ8 NAC domain protein;Tax=Glycine max RepID=B2ZGQ8_SOYBN	AT5G13180.1	NAC domain containing protein 83
	Gma.2789.2.S1_at	Up	Glyma02g08550.1	UniRef100_I1JDA7 Uncharacterized protein;Tax=Glycine max RepID=I1JDA7_SOYBN	UniRef100_G7ZYN1 DEAD-box ATP-dependent RNA helicase;Tax=Medicago truncatula RepID=G7ZYN1_MEDTR	AT4G09730.1	RH39
	Gma.2919.1.S1_at	Up	Glyma03g42270.2	UniRef100_I1JS53 Uncharacterized protein;Tax=Glycine max RepID=I1JS53_SOYBN	UniRef100_B9RMV6 ATP binding protein, putative;Tax=Ricinus communis RepID=B9RMV6_RICCO	AT2G46850.1	Protein kinase superfamily protein
	Gma.3701.1.S1_at	Up	Glyma09g19770.2	UniRef100_I1L2R3 Uncharacterized protein;Tax=Glycine max RepID=I1L2R3_SOYBN	UniRef100_B9S885 Heat shock protein binding protein, putative;Tax=Ricinus communis RepID=B9S885_RICCO	AT2G18465.1	Chaperone DnaJ-domain superfamily protein
	Gma.4245.2.S1_s_at	Down	Glyma13g32400.1	UniRef100_C6T100 Uncharacterized protein;Tax=Glycine max RepID=C6T100_SOYBN	UniRef100_Q9S9M0 T24D18.25 protein;Tax=Arabidopsis thaliana RepID=Q9S9M0_ARATH	AT1G79660.1	unknown protein; BEST Arabidopsis thaliana protein match is: unknown protein (TAIR:AT1G16170.1); Has 30201 Blast hits to 17322 proteins in 780 species: Archae - 12; Bacteria - 1396; Metazoa - 17338; Fungi - 3422; Plants - 5037; Viruses - 0; Other Eukaryotes - 2996 (source: NCBI BLink).
	Gma.4263.1.S1_at	Up	Glyma20g37210.2	UniRef100_B9RES9 Guanine deaminase, putative;Tax=Ricinus communis RepID=B9RES9_RICCO	UniRef100_B9RES9 Guanine deaminase, putative;Tax=Ricinus communis RepID=B9RES9_RICCO	AT5G28050.2	Cytidine/deoxycytidylate deaminase family protein
	Gma.4392.1.S1_at	Down	Glyma01g36646.1	UniRef100_UPI00023379D8 UPI00023379D8 related cluster;Tax=unknown RepID=UPI00023379D8	NA	NA	NA
	Gma.4889.1.S1_at	Down	Glyma02g07270.1	UniRef100_UPI0002337271 UPI0002337271 related cluster;Tax=unknown RepID=UPI0002337271	UniRef100_G7KDW6 DNA polymerase beta;Tax=Medicago truncatula RepID=G7KDW6_MEDTR	AT1G10520.1	DNA polymerase lambda (POLL)
	Gma.5493.1.S1_at	Down	Glyma11g34350.1	UniRef100_I1LMI2 Uncharacterized protein;Tax=Glycine max RepID=I1LMI2_SOYBN	UniRef100_O22160 Thylakoid lumenal 15 kDa protein 1, chloroplastic;Tax=Arabidopsis thaliana RepID=TL15A_ARATH	AT2G44920.2	Tetratricopeptide repeat (TPR)-like superfamily protein
	Gma.5590.1.S1_at	Up	Glyma14g35370.2	UniRef100_I1JGU8 Uncharacterized protein;Tax=Glycine max RepID=I1JGU8_SOYBN	UniRef100_G7KAF6 2-dehydro-3-deoxyphosphoheptonate aldolase (3-deoxy-d-arabino-heptulosonate 7-phosphate synthase);Tax=Medicago truncatula RepID=G7KAF6_MEDTR	AT1G22410.1	Class-II DAHP synthetase family protein
	Gma.5629.2.S1_a_at	Up	Glyma15g05820.1	UniRef100_UPI000189D2CE UPI000189D2CE related cluster;Tax=unknown RepID=UPI000189D2CE	UniRef100_G7INU9 Peroxidase;Tax=Medicago truncatula RepID=G7INU9_MEDTR	AT2G41480.1	Peroxidase superfamily protein
	Gma.5750.1.S1_a_at	Up	Glyma01g12340.4	UniRef100_I1J6C3 Uncharacterized protein;Tax=Glycine max RepID=I1J6C3_SOYBN	UniRef100_B9SNV8 Arf gtpase-activating protein, putative;Tax=Ricinus communis RepID=B9SNV8_RICCO	AT4G17890.1	ARF-GAP domain 8
	Gma.6160.1.S1_at	Up	Glyma19g37961.1	UniRef100_I1NAN2 Uncharacterized protein;Tax=Glycine max RepID=I1NAN2_SOYBN	UniRef100_G7L638 Ubiquinol-cytochrome c reductase complex protein;Tax=Medicago truncatula RepID=G7L638_MEDTR	AT3G52730.1	ubiquinol-cytochrome C reductase UQCRX/QCR9-like family protein
	Gma.6257.2.S1_a_at	Up	Glyma14g39140.1	UniRef100_I1MBR7 Uncharacterized protein;Tax=Glycine max RepID=I1MBR7_SOYBN	UniRef100_Q8W557 UDP-glucose pyrophosphorylase;Tax=Amorpha fruticosa RepID=Q8W557_9FABA	AT5G17310.2	UDP-glucose pyrophosphorylase 2
	Gma.6791.1.S1_s_at	Up	Glyma02g16380.1	UniRef100_UPI0002336D4B UPI0002336D4B related cluster;Tax=unknown RepID=UPI0002336D4B	UniRef100_G7IDL0 Centromere protein;Tax=Medicago truncatula RepID=G7IDL0_MEDTR	AT1G03080.1	kinase interacting (KIP1-like) family protein
	Gma.6822.1.S1_at	Down	Glyma12g33430.1	UniRef100_I1LUI9 Uncharacterized protein;Tax=Glycine max RepID=I1LUI9_SOYBN	UniRef100_B9RVT6 DNA binding protein, putative;Tax=Ricinus communis RepID=B9RVT6_RICCO	AT2G20570.1	GBF's pro-rich region-interacting factor 1
	Gma.6908.1.S1_a_at	Up	Glyma20g36200.1	UniRef100_I1NIJ9 Uncharacterized protein;Tax=Glycine max RepID=I1NIJ9_SOYBN	UniRef100_B9RFU5 Pelota, putative;Tax=Ricinus communis RepID=B9RFU5_RICCO	AT4G27650.1	Eukaryotic release factor 1 (eRF1) family protein
	Gma.6908.3.S1_x_at	Up	Glyma10g31310.1	UniRef100_I1LBV2 Uncharacterized protein;Tax=Glycine max RepID=I1LBV2_SOYBN	UniRef100_B9RFU5 Pelota, putative;Tax=Ricinus communis RepID=B9RFU5_RICCO	AT4G27650.1	Eukaryotic release factor 1 (eRF1) family protein
	Gma.6998.1.S1_s_at	Up	Ambiguous Hit	UniRef100_I1MBI6 Uncharacterized protein;Tax=Glycine max RepID=I1MBI6_SOYBN	UniRef100_G7KFK1 Chloroplast inner envelope protein (IEP110);Tax=Medicago truncatula RepID=G7KFK1_MEDTR	AT1G06950.1	translocon at the inner envelope membrane of chloroplasts 110
	Gma.7823.1.S1_at	Up	Glyma03g36070.1	UniRef100_UPI00023397A4 UPI00023397A4 related cluster;Tax=unknown RepID=UPI00023397A4	UniRef100_B9SDI4 Bel1 homeotic protein, putative;Tax=Ricinus communis RepID=B9SDI4_RICCO	AT2G35940.3	BEL1-like homeodomain 1
	Gma.8222.1.S1_at	Down	Glyma02g09000.1	UniRef100_I1JDE3 Uncharacterized protein;Tax=Glycine max RepID=I1JDE3_SOYBN	UniRef100_Q9ST79 CAA303718.1 protein;Tax=Oryza sativa RepID=Q9ST79_ORYSA	AT1G18740.1	Protein of unknown function (DUF793)
	Gma.903.1.S1_at	Down	Glyma19g01250.1	UniRef100_UPI0001B63BCA UPI0001B63BCA related cluster;Tax=unknown RepID=UPI0001B63BCA	UniRef100_B9RUU3 Protein kinase atmrk1, putative;Tax=Ricinus communis RepID=B9RUU3_RICCO	AT3G01490.1	Protein kinase superfamily protein
	Gma.9178.1.S1_at	Up	Glyma11g27333.1	UniRef100_A9P9G1 Predicted protein;Tax=Magnoliophyta RepID=A9P9G1_POPTR	UniRef100_B6T4K0 PHD finger-like domain-containing protein 5A;Tax=Poaceae RepID=B6T4K0_MAIZE	AT2G30000.1	PHF5-like protein
	GmaAffx.1301.53.S1_at	Down	Glyma19g22440.1	UniRef100_C6T5B0 Uncharacterized protein;Tax=Glycine max RepID=C6T5B0_SOYBN	UniRef100_G7IMU2 Phosducin-like protein;Tax=Medicago truncatula RepID=G7IMU2_MEDTR	AT5G14240.1	Thioredoxin superfamily protein
	GmaAffx.36387.1.A1_at	Up	Ambiguous Hit	UniRef100_I1L310 Uncharacterized protein;Tax=Glycine max RepID=I1L310_SOYBN	UniRef100_G3FHD6 ABCG subfamily transporter protein;Tax=Solanum tuberosum RepID=G3FHD6_SOLTU	AT1G15520.1	pleiotropic drug resistance 12
	GmaAffx.39130.1.S1_at	Down	Glyma04g37510.1	UniRef100_I1JXM8 Uncharacterized protein;Tax=Glycine max RepID=I1JXM8_SOYBN	UniRef100_A7XWR9 N3 protein;Tax=Glycine max RepID=A7XWR9_SOYBN	AT5G50800.1	Nodulin MtN3 family protein
	GmaAffx.47649.1.S1_at	Up	Glyma02g13340.1	UniRef100_I1JEI1 Uncharacterized protein;Tax=Glycine max RepID=I1JEI1_SOYBN	UniRef100_B5A7G4 Salicylic acid methyl transferase-like protein;Tax=Glycine max RepID=B5A7G4_SOYBN	AT4G36470.1	S-adenosyl-L-methionine-dependent methyltransferases superfamily protein
	GmaAffx.49949.1.S1_at	Down	Glyma05g33730.2	UniRef100_I1KQL8 Uncharacterized protein;Tax=Glycine max RepID=I1KQL8_SOYBN	UniRef100_B9SXS1 Protein binding protein, putative;Tax=Ricinus communis RepID=B9SXS1_RICCO	AT1G48540.1	Outer arm dynein light chain 1 protein
	GmaAffx.50811.2.S1_at	Up	Glyma15g08480.4	UniRef100_I1MEN3 Uncharacterized protein;Tax=Glycine max RepID=I1MEN3_SOYBN	UniRef100_A2Q521 NAC domain-containing protein;Tax=Medicago truncatula RepID=A2Q521_MEDTR	AT4G28500.1	NAC domain containing protein 73
	GmaAffx.51609.1.S1_at	Down	Glyma09g39770.1	UniRef100_UPI0002338BBC UPI0002338BBC related cluster;Tax=unknown RepID=UPI0002338BBC	UniRef100_G7L3I8 Glutathione-regulated potassium-efflux system protein;Tax=Medicago truncatula RepID=G7L3I8_MEDTR	AT4G00630.1	K+ efflux antiporter 2
	GmaAffx.52122.1.S1_at	Up	No BLASTN hit E<10-30, >95% percent identity	UniRef100_C6TEU9 Putative uncharacterized protein;Tax=Glycine max RepID=C6TEU9_SOYBN	UniRef100_G7IHY5 6-phosphofructokinase;Tax=Medicago truncatula RepID=G7IHY5_MEDTR	AT5G56630.1	phosphofructokinase 7
	GmaAffx.60495.1.S1_at	Up	Glyma19g03500.1	UniRef100_I1N6A6 UDP-glucose 6-dehydrogenase;Tax=Glycine max RepID=I1N6A6_SOYBN	UniRef100_I1N6A6 UDP-glucose 6-dehydrogenase;Tax=Glycine max RepID=I1N6A6_SOYBN	AT3G29360.2	UDP-glucose 6-dehydrogenase family protein
	GmaAffx.60768.1.S1_at	Down	Glyma11g03350.1	UniRef100_I1LGM5 Uncharacterized protein;Tax=Glycine max RepID=I1LGM5_SOYBN	UniRef100_G7KG97 Thylakoid lumenal protein;Tax=Medicago truncatula RepID=G7KG97_MEDTR	AT1G12250.2	Pentapeptide repeat-containing protein
	GmaAffx.67157.1.S1_at	Up	No BLASTN hit E<10-30, >95% percent identity	UniRef100_B9NCL0 Predicted protein;Tax=Populus trichocarpa RepID=B9NCL0_POPTR	UniRef100_B9S304 Cell division protein ftsH, putative;Tax=Ricinus communis RepID=B9S304_RICCO	AT1G06430.1	FTSH protease 8
	GmaAffx.71834.1.S1_at	Down	No BLASTN hit E<10-30, >95% percent identity	No BLASTX HIT E<10-6	No BLASTX HIT E<10-6	No BLASTX Hit E<10-6	NA
	GmaAffx.72708.1.S1_at	Down	Glyma14g07080.4	UniRef100_C6TAQ1 Serine/threonine-protein phosphatase;Tax=Glycine max RepID=C6TAQ1_SOYBN	UniRef100_C6TAQ1 Serine/threonine-protein phosphatase;Tax=Glycine max RepID=C6TAQ1_SOYBN	AT2G39840.1	type one serine/threonine protein phosphatase 4
	GmaAffx.73059.1.S1_at	Down	Glyma05g29330.4	UniRef100_UPI00023399DB UPI00023399DB related cluster;Tax=unknown RepID=UPI00023399DB	UniRef100_Q8S4X1 UOS1;Tax=Pisum sativum RepID=Q8S4X1_PEA	AT4G18810.1	NAD(P)-binding Rossmann-fold superfamily protein
	GmaAffx.73867.2.S1_at	Down	Glyma04g07100.3	UniRef100_I1JUC7 Uncharacterized protein;Tax=Glycine max RepID=I1JUC7_SOYBN	UniRef100_G7JB10 BRI1-KD interacting protein 118-like protein;Tax=Medicago truncatula RepID=G7JB10_MEDTR	AT4G32330.2	TPX2 (targeting protein for Xklp2) protein family
	GmaAffx.7838.3.S1_at	Down	Glyma04g03270.1	UniRef100_I1JT90 Uncharacterized protein;Tax=Glycine max RepID=I1JT90_SOYBN	UniRef100_E5GCI6 Endo-beta-mannanase;Tax=Cucumis melo subsp. melo RepID=E5GCI6_CUCME	AT5G66460.1	Glycosyl hydrolase superfamily protein
	GmaAffx.79727.1.S1_at	Down	No BLASTN hit E<10-30, >95% percent identity	UniRef100_I1K482 Uncharacterized protein;Tax=Glycine max RepID=I1K482_SOYBN	UniRef100_Q9LJE0 AT3g13510/MRP15_15;Tax=Arabidopsis thaliana RepID=Q9LJE0_ARATH	AT3G13510.1	Protein of Unknown Function (DUF239)
	GmaAffx.839.1.S1_at	Up	No BLASTN hit E<10-30, >95% percent identity	UniRef100_I1K7Z0 Uncharacterized protein;Tax=Glycine max RepID=I1K7Z0_SOYBN	UniRef100_G7J6C5 Phosphatidate phosphatase LPIN3;Tax=Medicago truncatula RepID=G7J6C5_MEDTR	AT5G42870.1	phosphatidic acid phosphohydrolase 2
	GmaAffx.84199.1.S1_at	Up	Glyma16g32360.1	UniRef100_I1MQ30 Uncharacterized protein;Tax=Glycine max RepID=I1MQ30_SOYBN	UniRef100_G7ZXE4 L-idonate 5-dehydrogenase;Tax=Medicago truncatula RepID=G7ZXE4_MEDTR	AT5G51970.2	GroES-like zinc-binding alcohol dehydrogenase family protein
	GmaAffx.85225.1.S1_at	Up	Glyma07g38330.1	UniRef100_I1KN53 Uncharacterized protein;Tax=Glycine max RepID=I1KN53_SOYBN	UniRef100_G7JJ05 Prolyl 4-hydroxylase subunit alpha-1;Tax=Medicago truncatula RepID=G7JJ05_MEDTR	AT5G18900.1	2-oxoglutarate (2OG) and Fe(II)-dependent oxygenase superfamily protein
	GmaAffx.85293.1.S1_at	Up	Glyma13g43910.1	UniRef100_I1M5Q3 Uncharacterized protein;Tax=Glycine max RepID=I1M5Q3_SOYBN	UniRef100_G7IMG1 BTB/POZ domain-containing protein;Tax=Medicago truncatula RepID=G7IMG1_MEDTR	AT3G15570.1	Phototropic-responsive NPH3 family protein
	GmaAffx.85330.1.S1_s_at	Up	Glyma12g08510.1	UniRef100_C6TD23 Uncharacterized protein;Tax=Glycine max RepID=C6TD23_SOYBN	UniRef100_D7M1L2 SNF7 family protein;Tax=Arabidopsis lyrata subsp. lyrata RepID=D7M1L2_ARALL	AT5G22950.1	SNF7 family protein
	GmaAffx.90838.1.S1_s_at	Up	Glyma18g02970.1	UniRef100_I1MZ14 Ribosomal protein;Tax=Glycine max RepID=I1MZ14_SOYBN	UniRef100_I1MZ14 Ribosomal protein;Tax=Glycine max RepID=I1MZ14_SOYBN	AT1G08360.1	Ribosomal protein L1p/L10e family
	GmaAffx.91478.1.S1_s_at	Down	Glyma13g43720.1	UniRef100_I1M5M7 Uncharacterized protein;Tax=Glycine max RepID=I1M5M7_SOYBN	UniRef100_B9SQA7 Glycosyltransferase, putative;Tax=Ricinus communis RepID=B9SQA7_RICCO	AT3G15940.2	UDP-Glycosyltransferase superfamily protein
	GmaAffx.91569.1.S1_s_at	Up	Glyma14g24270.1	UniRef100_I1MA63 Proteasome subunit beta type;Tax=Glycine max RepID=I1MA63_SOYBN	UniRef100_I1MA63 Proteasome subunit beta type;Tax=Glycine max RepID=I1MA63_SOYBN	AT1G21720.1	proteasome beta subunit C1
	GmaAffx.91760.1.S1_at	Up	Glyma20g32030.2	UniRef100_UPI000233DB0F UPI000233DB0F related cluster;Tax=unknown RepID=UPI000233DB0F	UniRef100_G7I385 Phosphoglucosamine mutase;Tax=Medicago truncatula RepID=G7I385_MEDTR	AT5G17530.3	phosphoglucosamine mutase family protein
	GmaAffx.91821.1.S1_s_at	Up	Ambiguous Hit	UniRef100_I1MCK2 Uncharacterized protein;Tax=Glycine max RepID=I1MCK2_SOYBN	UniRef100_B9RUW7 Aspartate aminotransferase, putative;Tax=Ricinus communis RepID=B9RUW7_RICCO	AT1G80360.1	Pyridoxal phosphate (PLP)-dependent transferases superfamily protein
	GmaAffx.92133.1.S1_s_at	Down	Glyma20g20010.1	UniRef100_I1NEJ6 Uncharacterized protein;Tax=Glycine max RepID=I1NEJ6_SOYBN	UniRef100_Q8VXK6 F6 protein;Tax=Gossypium hirsutum RepID=Q8VXK6_GOSHI	AT2G33220.1	GRIM-19 protein
	GmaAffx.92905.1.S1_s_at	Up	Glyma05g03120.1	UniRef100_C6TBP8 Adenylate kinase 3;Tax=Glycine max RepID=C6TBP8_SOYBN	UniRef100_C6TBP8 Adenylate kinase 3;Tax=Glycine max RepID=C6TBP8_SOYBN	AT5G63400.1	adenylate kinase 1
	GmaAffx.92994.1.S1_s_at	Up	Glyma02g44970.1	UniRef100_I1JIY6 Uncharacterized protein;Tax=Glycine max RepID=I1JIY6_SOYBN	UniRef100_B7FH42 Mitochondria fission 1 protein;Tax=Medicago truncatula RepID=B7FH42_MEDTR	AT3G57090.1	Tetratricopeptide repeat (TPR)-like superfamily protein
	GmaAffx.93028.1.A1_s_at	Up	Glyma10g07480.1	UniRef100_I1L964 Pyruvate kinase;Tax=Glycine max RepID=I1L964_SOYBN	UniRef100_I1L964 Pyruvate kinase;Tax=Glycine max RepID=I1L964_SOYBN	AT3G52990.1	Pyruvate kinase family protein
	GmaAffx.93522.1.S1_s_at	Up	Glyma15g00600.1	UniRef100_C6TE08 Uncharacterized protein;Tax=Glycine max RepID=C6TE08_SOYBN	UniRef100_E3NZI6 Cinnamoyl-CoA reductase 4;Tax=Gossypium hirsutum RepID=E3NZI6_GOSHI	AT1G15950.1	cinnamoyl coa reductase 1
Module 4	Gma.10731.1.S1_x_at	Down	No BLASTN hit E<10-30, >95% percent identity	UniRef100_I1MNK0 Uncharacterized protein;Tax=Glycine max RepID=I1MNK0_SOYBN	UniRef100_P14226 Oxygen-evolving enhancer protein 1, chloroplastic;Tax=Pisum sativum RepID=PSBO_PEA	AT3G50820.1	photosystem II subunit O-2
	Gma.1079.1.S1_s_at	Up	Glyma08g11480.1	UniRef100_I1KS65 Adenosylhomocysteinase;Tax=Glycine max RepID=I1KS65_SOYBN	UniRef100_I1KS65 Adenosylhomocysteinase;Tax=Glycine max RepID=I1KS65_SOYBN	AT4G13940.1	S-adenosyl-L-homocysteine hydrolase
	Gma.11201.1.S1_s_at	Down	Glyma01g38410.1	UniRef100_I1J8Y0 Uncharacterized protein;Tax=Glycine max RepID=I1J8Y0_SOYBN	UniRef100_G3E7N0 Xaa-Pro aminopeptidase 2;Tax=Glycine max RepID=G3E7N0_SOYBN	AT4G36760.1	aminopeptidase P1
	Gma.11235.1.S1_s_at	Up	Glyma15g17070.2	UniRef100_F6M9W9 Filamentation temperature-sensitive H;Tax=Glycine max RepID=F6M9W9_SOYBN	UniRef100_F6M9W9 Filamentation temperature-sensitive H;Tax=Glycine max RepID=F6M9W9_SOYBN	AT1G06430.1	FTSH protease 8
	Gma.11258.1.S1_at	Up	No BLASTN hit E<10-30, >95% percent identity	UniRef100_I1JML1 Uncharacterized protein;Tax=Glycine max RepID=I1JML1_SOYBN	UniRef100_Q40089 ATP synthase subunit delta', mitochondrial;Tax=Ipomoea batatas RepID=ATP4_IPOBA	AT5G47030.1	ATPase, F1 complex, delta/epsilon subunit
	Gma.11704.1.A1_at	Down	Glyma08g25420.3	UniRef100_I1KW47 Uncharacterized protein;Tax=Glycine max RepID=I1KW47_SOYBN	UniRef100_F4HVA0 S-adenosylmethionine-dependent methyltransferase domain-containing protein;Tax=Arabidopsis thaliana RepID=F4HVA0_ARATH	AT1G54310.2	S-adenosyl-L-methionine-dependent methyltransferases superfamily protein
	Gma.11776.2.S1_a_at	Up	Glyma17g05000.1	UniRef100_UPI000233BF02 UPI000233BF02 related cluster;Tax=unknown RepID=UPI000233BF02	UniRef100_G7JS40 1-phosphatidylinositol-3-phosphate 5-kinase-like protein;Tax=Medicago truncatula RepID=G7JS40_MEDTR	AT3G14270.1	phosphatidylinositol-4-phosphate 5-kinase family protein
	Gma.13316.2.S1_a_at	Up	Glyma18g52040.1	UniRef100_I1N502 Uncharacterized protein;Tax=Glycine max RepID=I1N502_SOYBN	UniRef100_G7J0E1 WD-repeat protein-like protein;Tax=Medicago truncatula RepID=G7J0E1_MEDTR	AT5G56190.1	Transducin/WD40 repeat-like superfamily protein
	Gma.14137.1.A1_at	Up	Glyma02g46650.1	UniRef100_I1JJG3 Uncharacterized protein;Tax=Glycine max RepID=I1JJG3_SOYBN	UniRef100_G7J1I9 Heterogeneous nuclear ribonucleoprotein A1;Tax=Medicago truncatula RepID=G7J1I9_MEDTR	AT3G07810.1	RNA-binding (RRM/RBD/RNP motifs) family protein
	Gma.16117.1.S1_at	Up	Glyma10g37780.1	UniRef100_I1LDP3 Uncharacterized protein (Fragment);Tax=Glycine max RepID=I1LDP3_SOYBN	UniRef100_Q8RXF0 C2H2-like zinc finger protein;Tax=Arabidopsis thaliana RepID=Q8RXF0_ARATH	AT4G25610.1	C2H2-like zinc finger protein
	Gma.16678.1.S1_at	Down	Glyma04g42080.1	UniRef100_I1JYY2 Uncharacterized protein;Tax=Glycine max RepID=I1JYY2_SOYBN	UniRef100_Q2PXN7 Chloroplast thioredoxin M-type (Fragment);Tax=Arachis hypogaea RepID=Q2PXN7_ARAHY	AT4G03520.1	Thioredoxin superfamily protein
	Gma.16838.1.S1_x_at	Down	Ambiguous Hit	UniRef100_I1M5J4 Uncharacterized protein;Tax=Glycine max RepID=I1M5J4_SOYBN	UniRef100_B9RQK6 Photosystem I reaction center subunit VI, chloroplast, putative;Tax=Ricinus communis RepID=B9RQK6_RICCO	AT1G52230.1	photosystem I subunit H2
	Gma.17915.1.S1_at	Up	Glyma11g19430.1	UniRef100_I1LKV9 Uncharacterized protein;Tax=Glycine max RepID=I1LKV9_SOYBN	UniRef100_G7JKZ4 Arogenate dehydratase/prephenate dehydratase;Tax=Medicago truncatula RepID=G7JKZ4_MEDTR	AT1G08250.1	arogenate dehydratase 6
	Gma.1923.1.S1_at	Down	Glyma06g00480.1	UniRef100_UPI0001B83755 UPI0001B83755 related cluster;Tax=unknown RepID=UPI0001B83755	UniRef100_Q6ZND7 cDNA FLJ16192 fis, clone BRTHA2017364, weakly similar to ATP-DEPENDENT RNA HELICASE T26G10.1 IN CHROMOSOME III;Tax=Homo sapiens RepID=Q6ZND7_HUMAN	AT3G06980.1	DEA(D/H)-box RNA helicase family protein
	Gma.2314.1.S1_at	Down	Glyma17g13440.1	UniRef100_I1MUK0 Uncharacterized protein;Tax=Glycine max RepID=I1MUK0_SOYBN	UniRef100_B9RAS6 Afc, putative;Tax=Ricinus communis RepID=B9RAS6_RICCO	AT4G24740.1	FUS3-complementing gene 2
	Gma.2526.3.S1_s_at	Up	Ambiguous Hit	UniRef100_I1JQX7 Uncharacterized protein;Tax=Glycine max RepID=I1JQX7_SOYBN	UniRef100_G3G199 WRKY6 transcription factor (Fragment);Tax=Musa acuminata AAA Group RepID=G3G199_MUSAC	AT1G68150.1	WRKY DNA-binding protein 9
	Gma.2776.2.S1_s_at	Up	Glyma02g43560.1	UniRef100_I1M7I2 Uncharacterized protein;Tax=Glycine max RepID=I1M7I2_SOYBN	UniRef100_Q8W3Y3 1-aminocyclopropane-1-carboxylic acid oxidase;Tax=Phaseolus lunatus RepID=Q8W3Y3_PHALU	AT1G05010.1	ethylene-forming enzyme
	Gma.3173.1.S1_at	Down	Glyma12g32010.1	UniRef100_I1LU54 Uncharacterized protein;Tax=Glycine max RepID=I1LU54_SOYBN	UniRef100_G7ITZ9 Transparent testa 12 protein;Tax=Medicago truncatula RepID=G7ITZ9_MEDTR	AT3G21690.1	MATE efflux family protein
	Gma.3181.1.S1_at	Down	Glyma02g13700.1	UniRef100_I1JEK9 Uncharacterized protein;Tax=Glycine max RepID=I1JEK9_SOYBN	UniRef100_B9RLG3 Inositol or phosphatidylinositol kinase, putative;Tax=Ricinus communis RepID=B9RLG3_RICCO	AT2G03890.1	phosphoinositide 4-kinase gamma 7
	Gma.3524.1.S1_at	Down	Glyma16g26520.1	UniRef100_UPI000189D4E2 UPI000189D4E2 related cluster;Tax=unknown RepID=UPI000189D4E2	UniRef100_G7K579 Isoflavone 2'-hydroxylase;Tax=Medicago truncatula RepID=G7K579_MEDTR	AT4G37370.1	cytochrome P450, family 81, subfamily D, polypeptide 8
	Gma.3602.1.S1_at	Up	Glyma16g00890.1	UniRef100_I1MJZ6 Uncharacterized protein;Tax=Glycine max RepID=I1MJZ6_SOYBN	UniRef100_C6ZKI2 ELF4-like protein;Tax=Medicago truncatula RepID=C6ZKI2_MEDTR	AT1G17455.2	ELF4-like 4
	Gma.5093.2.S1_a_at	Up	Glyma13g17290.3	UniRef100_Q5ECI5 Plastid 3-keto-acyl-ACP synthase II-B;Tax=Glycine max RepID=Q5ECI5_SOYBN	UniRef100_Q5ECI5 Plastid 3-keto-acyl-ACP synthase II-B;Tax=Glycine max RepID=Q5ECI5_SOYBN	AT1G74960.3	fatty acid biosynthesis 1
	Gma.5251.2.S1_a_at	Up	Glyma04g41490.1	UniRef100_C6TAP5 Putative uncharacterized protein;Tax=Glycine max RepID=C6TAP5_SOYBN	UniRef100_G7J6V3 Zinc finger protein CONSTANS-like protein;Tax=Medicago truncatula RepID=G7J6V3_MEDTR	AT5G53420.1	CCT motif family protein
	Gma.5575.2.S1_at	Up	Glyma02g05120.1	UniRef100_C6TH23 Uncharacterized protein;Tax=Glycine max RepID=C6TH23_SOYBN	UniRef100_Q155U3 SKP1-like a;Tax=Medicago truncatula RepID=Q155U3_MEDTR	AT1G75950.1	S phase kinase-associated protein 1
	Gma.5649.2.S1_at	Up	Glyma10g01820.1	UniRef100_I1L7R5 Uncharacterized protein;Tax=Glycine max RepID=I1L7R5_SOYBN	UniRef100_I7GEK3 Protein disulfide isomerase-like protein;Tax=Glycine max RepID=I7GEK3_SOYBN	AT2G47470.1	thioredoxin family protein
	Gma.5649.3.S1_a_at	Up	Ambiguous Hit	UniRef100_I7GEK3 Protein disulfide isomerase-like protein;Tax=Glycine max RepID=I7GEK3_SOYBN	UniRef100_I7GEK3 Protein disulfide isomerase-like protein;Tax=Glycine max RepID=I7GEK3_SOYBN	AT2G47470.1	thioredoxin family protein
	Gma.6284.1.S1_at	Up	No BLASTN hit E<10-30, >95% percent identity	UniRef100_I1KPQ8 Uncharacterized protein;Tax=Glycine max RepID=I1KPQ8_SOYBN	UniRef100_B9SC98 Mitochondrial import receptor subunit TOM7-1, putative;Tax=Ricinus communis RepID=B9SC98_RICCO	AT5G41685.1	Mitochondrial outer membrane translocase complex, subunit Tom7
	Gma.6296.3.S1_at	Up	Glyma03g37191.1	UniRef100_I1JQL6 Uncharacterized protein;Tax=Glycine max RepID=I1JQL6_SOYBN	UniRef100_G7LBZ3 Zinc finger CCCH domain-containing protein;Tax=Medicago truncatula RepID=G7LBZ3_MEDTR	AT4G02450.2	HSP20-like chaperones superfamily protein
	Gma.6331.1.S1_at	Up	Glyma15g16900.1	UniRef100_I1MGU6 Uncharacterized protein;Tax=Glycine max RepID=I1MGU6_SOYBN	UniRef100_G7INF0 Cellulose synthase;Tax=Medicago truncatula RepID=G7INF0_MEDTR	AT5G44030.1	cellulose synthase A4
	Gma.635.1.A1_at	Down	No BLASTN hit E<10-30, >95% percent identity	No BLASTX HIT E<10-6	No BLASTX HIT E<10-6	No BLASTX Hit E<10-6	NA
	Gma.6697.3.S1_at	Down	Glyma06g00433.1	UniRef100_I1K6X0 Uncharacterized protein;Tax=Glycine max RepID=I1K6X0_SOYBN	UniRef100_G7J8L5 UTP-glucose-1-phosphate uridylyltransferase;Tax=Medicago truncatula RepID=G7J8L5_MEDTR	AT3G03600.1	ribosomal protein S2
	Gma.7492.1.S1_at	Up	No BLASTN hit E<10-30, >95% percent identity	UniRef100_I1LIN0 Uncharacterized protein;Tax=Glycine max RepID=I1LIN0_SOYBN	UniRef100_G7JPM8 Aminotransferase y4uB;Tax=Medicago truncatula RepID=G7JPM8_MEDTR	AT3G22200.1	Pyridoxal phosphate (PLP)-dependent transferases superfamily protein
	Gma.7722.1.A1_at	Down	Glyma19g33190.1	UniRef100_UPI000233EFE3 UPI000233EFE3 related cluster;Tax=unknown RepID=UPI000233EFE3	UniRef100_Q8H856 Expressed protein;Tax=Oryza sativa Japonica Group RepID=Q8H856_ORYSJ	AT3G58050.1	unknown protein; BEST Arabidopsis thaliana protein match is: unknown protein (TAIR:AT2G41960.1); Has 13384 Blast hits to 8116 proteins in 546 species: Archae - 41; Bacteria - 766; Metazoa - 5596; Fungi - 1431; Plants - 589; Viruses - 46; Other Eukaryotes - 4915 (source: NCBI BLink).
	Gma.8053.1.S1_at	Down	No BLASTN hit E<10-30, >95% percent identity	UniRef100_D0FZ19 Cryptochrome2;Tax=Glycine max RepID=D0FZ19_SOYBN	UniRef100_D0FZ19 Cryptochrome2;Tax=Glycine max RepID=D0FZ19_SOYBN	AT1G04400.1	cryptochrome 2
	Gma.8149.1.S1_at	Down	Glyma14g10590.1	UniRef100_UPI000233B9A3 UPI000233B9A3 related cluster;Tax=unknown RepID=UPI000233B9A3	NA	NA	NA
	Gma.9975.1.S1_at	Up	Glyma13g29040.1	UniRef100_I1M1G3 Uncharacterized protein;Tax=Glycine max RepID=I1M1G3_SOYBN	UniRef100_G7IP74 F-box/kelch-repeat protein;Tax=Medicago truncatula RepID=G7IP74_MEDTR	AT1G30090.1	Galactose oxidase/kelch repeat superfamily protein
	Gma.9981.1.S1_at	Up	Ambiguous Hit	UniRef100_I1LBD0 Uncharacterized protein;Tax=Glycine max RepID=I1LBD0_SOYBN	UniRef100_G7I834 Seryl-tRNA synthetase;Tax=Medicago truncatula RepID=G7I834_MEDTR	AT5G27470.1	seryl-tRNA synthetase / serine--tRNA ligase
	GmaAffx.15307.1.S1_at	Up	Glyma09g28120.1	UniRef100_I1L3K8 Uncharacterized protein;Tax=Glycine max RepID=I1L3K8_SOYBN	UniRef100_B9RKZ3 Pantothenate kinase, putative;Tax=Ricinus communis RepID=B9RKZ3_RICCO	AT4G35360.1	Uncharacterised conserved protein (UCP030210)
	GmaAffx.17279.1.S1_at	Up	Glyma02g47350.2	UniRef100_UPI0002337672 UPI0002337672 related cluster;Tax=unknown RepID=UPI0002337672	UniRef100_G7K4U9 Amino acid permease;Tax=Medicago truncatula RepID=G7K4U9_MEDTR	AT5G23810.1	amino acid permease 7
	GmaAffx.26359.1.S1_at	Down	Glyma12g06380.4	UniRef100_I1LQM5 Uncharacterized protein;Tax=Glycine max RepID=I1LQM5_SOYBN	UniRef100_Q0WWW9 D-xylose-proton symporter-like 3, chloroplastic;Tax=Arabidopsis thaliana RepID=XYLL3_ARATH	AT5G59250.1	Major facilitator superfamily protein
	GmaAffx.38591.1.A1_at	Up	Glyma16g21930.3	UniRef100_I1MMV2 Uncharacterized protein;Tax=Glycine max RepID=I1MMV2_SOYBN	UniRef100_G7L7X2 Transporter, putative;Tax=Medicago truncatula RepID=G7L7X2_MEDTR	AT1G76520.2	Auxin efflux carrier family protein
	GmaAffx.45740.1.S1_at	Down	Glyma16g29640.1	UniRef100_C6TCP5 Uncharacterized protein;Tax=Glycine max RepID=C6TCP5_SOYBN	UniRef100_B6U434 ABC-type Co2+ transport system, permease component;Tax=Zea mays RepID=B6U434_MAIZE	AT5G52780.1	Protein of unknown function (DUF3464)
	GmaAffx.49866.1.S1_at	Down	Glyma08g25930.1	UniRef100_I1KW74 Uncharacterized protein;Tax=Glycine max RepID=I1KW74_SOYBN	NA	AT1G09645.1	unknown protein; BEST Arabidopsis thaliana protein match is: unknown protein (TAIR:AT1G57765.1); Has 35333 Blast hits to 34131 proteins in 2444 species: Archae - 798; Bacteria - 22429; Metazoa - 974; Fungi - 991; Plants - 531; Viruses - 0; Other Eukaryotes - 9610 (source: NCBI BLink).
	GmaAffx.59560.1.S1_at	Up	Glyma13g33600.1	UniRef100_I1M2S8 Uncharacterized protein;Tax=Glycine max RepID=I1M2S8_SOYBN	UniRef100_I3NMN2 60S ribosomal protein L18aA;Tax=Hevea brasiliensis RepID=I3NMN2_HEVBR	AT1G17080.1	Ribosomal protein L18ae family
	GmaAffx.62648.1.S1_at	Down	Glyma01g43920.2	UniRef100_I1LG17 Uncharacterized protein (Fragment);Tax=Glycine max RepID=I1LG17_SOYBN	UniRef100_Q9M8Z1 AT3g04350/T6K12_3;Tax=Arabidopsis thaliana RepID=Q9M8Z1_ARATH	AT5G43950.1	Plant protein of unknown function (DUF946)
	GmaAffx.65693.2.S1_s_at	Up	Glyma09g33650.1	UniRef100_I1L4W3 Uncharacterized protein;Tax=Glycine max RepID=I1L4W3_SOYBN	UniRef100_Q94LX7 Phosphoenolpyruvate carboxykinase;Tax=Flaveria pringlei RepID=Q94LX7_FLAPR	AT4G37870.1	phosphoenolpyruvate carboxykinase 1
	GmaAffx.70948.1.S1_at	Up	Glyma10g32380.1	UniRef100_I1LC49 Uncharacterized protein;Tax=Glycine max RepID=I1LC49_SOYBN	UniRef100_G7I467 Xyloglucan-specific endoglucanase inhibitor protein;Tax=Medicago truncatula RepID=G7I467_MEDTR	AT1G03220.1	Eukaryotic aspartyl protease family protein
	GmaAffx.78028.1.S1_at	Up	Ambiguous Hit	UniRef100_I1L510 Uncharacterized protein;Tax=Glycine max RepID=I1L510_SOYBN	UniRef100_Q43822 Glycerol-3-phosphate acyltransferase, chloroplastic;Tax=Phaseolus vulgaris RepID=PLSB_PHAVU	AT1G32200.2	phospholipid/glycerol acyltransferase family protein
	GmaAffx.78551.1.S1_s_at	Up	Glyma08g45210.1	UniRef100_I1KYU6 Phosphorylase;Tax=Glycine max RepID=I1KYU6_SOYBN	UniRef100_I1KYU6 Phosphorylase;Tax=Glycine max RepID=I1KYU6_SOYBN	AT3G46970.1	alpha-glucan phosphorylase 2
	GmaAffx.82790.1.S1_at	Up	Glyma18g47620.1	UniRef100_I1N3Y0 Uncharacterized protein;Tax=Glycine max RepID=I1N3Y0_SOYBN	UniRef100_Q8GZA4 CBS domain-containing protein CBSX6;Tax=Arabidopsis thaliana RepID=CBSX6_ARATH	AT1G65320.1	Cystathionine beta-synthase (CBS) family protein
	GmaAffx.82924.1.S1_at	Down	Glyma15g12800.1	UniRef100_I1MFU3 Uncharacterized protein;Tax=Glycine max RepID=I1MFU3_SOYBN	UniRef100_G7IQ42 Nuclear inhibitor of protein phosphatase;Tax=Medicago truncatula RepID=G7IQ42_MEDTR	AT5G47790.1	SMAD/FHA domain-containing protein | chr5:19351396-19352579 FORWARD LENGTH=369
	GmaAffx.87761.1.S1_at	Down	Glyma05g33160.1	UniRef100_UPI000233A3FF UPI000233A3FF related cluster;Tax=unknown RepID=UPI000233A3FF	UniRef100_G7LGG4 Ferrochelatase;Tax=Medicago truncatula RepID=G7LGG4_MEDTR	AT2G30390.1	ferrochelatase 2
	GmaAffx.89017.1.A1_s_at	Up	Glyma05g30780.1	UniRef100_C6T463 Uncharacterized protein;Tax=Glycine max RepID=C6T463_SOYBN	UniRef100_Q9LVC9 60S acidic ribosomal protein P3-2;Tax=Arabidopsis thaliana RepID=RLA32_ARATH	AT5G57290.1	60S acidic ribosomal protein family
	GmaAffx.90027.1.S1_s_at	Down	Glyma01g45110.1	UniRef100_I1JAV9 Pectinesterase;Tax=Glycine max RepID=I1JAV9_SOYBN	UniRef100_I1JAV9 Pectinesterase;Tax=Glycine max RepID=I1JAV9_SOYBN	AT1G11580.1	methylesterase PCR A
	GmaAffx.90360.1.S1_at	Up	No BLASTN hit E<10-30, >95% percent identity	No BLASTX HIT E<10-6	No BLASTX HIT E<10-6	No BLASTX Hit E<10-6	NA
	GmaAffx.92390.1.S1_s_at	Up	Glyma02g04320.5	UniRef100_I1JC65 Uncharacterized protein;Tax=Glycine max RepID=I1JC65_SOYBN	UniRef100_A8IKE5 Alanine aminotransferase 2;Tax=Glycine max RepID=A8IKE5_SOYBN	AT1G70580.4	alanine-2-oxoglutarate aminotransferase 2
	GmaAffx.92635.1.S1_s_at	Up	Glyma08g07150.2	UniRef100_C6T0M8 Uncharacterized protein;Tax=Glycine max RepID=C6T0M8_SOYBN	UniRef100_B6TKB9 p8MTCP1;Tax=Zea mays RepID=B6TKB9_MAIZE	AT5G09570.1	Cox19-like CHCH family protein
	GmaAffx.92678.1.S1_s_at	Up	Glyma09g03490.4	UniRef100_I1L0L0 Uncharacterized protein;Tax=Glycine max RepID=I1L0L0_SOYBN	UniRef100_B9SV82 UDP-glucose 4-epimerase, putative;Tax=Ricinus communis RepID=B9SV82_RICCO	AT1G30620.2	NAD(P)-binding Rossmann-fold superfamily protein
	GmaAffx.92802.1.S1_s_at	Up	Glyma01g37480.1	UniRef100_C6SVP6 Uncharacterized protein;Tax=Glycine max RepID=C6SVP6_SOYBN	UniRef100_A6MUS6 Ubiquitin conjugating enzyme;Tax=Gossypium hirsutum RepID=A6MUS6_GOSHI	AT1G75440.1	ubiquitin-conjugating enzyme 16
Module 5	Gma.10169.1.A1_at	Up	Glyma06g39581.1	UniRef100_UPI000233A730 UPI000233A730 related cluster;Tax=unknown RepID=UPI000233A730	UniRef100_G7LD50 Aluminum resistance protein;Tax=Medicago truncatula RepID=G7LD50_MEDTR	NA	NA
	Gma.10514.1.S1_at	Down	Glyma09g41600.1	UniRef100_UPI000233901B UPI000233901B related cluster;Tax=unknown RepID=UPI000233901B	UniRef100_G7KW01 D-alanine--D-alanine ligase;Tax=Medicago truncatula RepID=G7KW01_MEDTR	AT3G08840.2	D-alanine--D-alanine ligase family
	Gma.10647.1.S1_at	Down	Glyma20g26690.1	UniRef100_C6T769 Uncharacterized protein;Tax=Glycine max RepID=C6T769_SOYBN	UniRef100_B9SNA2 Type 2A phosphatase activator TIP41, putative;Tax=Ricinus communis RepID=B9SNA2_RICCO	AT4G34270.1	TIP41-like family protein
	Gma.10760.1.S1_at	Up	Glyma10g11000.1	UniRef100_I1L9P9 Uncharacterized protein;Tax=Glycine max RepID=I1L9P9_SOYBN	UniRef100_B9IIG9 White-brown-complex ABC transporter family;Tax=Populus trichocarpa RepID=B9IIG9_POPTR	AT5G06530.1	ABC-2 type transporter family protein
	Gma.10794.1.S1_at	Up	Glyma12g04950.1	UniRef100_I1LQ57 Uncharacterized protein;Tax=Glycine max RepID=I1LQ57_SOYBN	UniRef100_B9RZC1 Dolichyl-diphosphooligosaccharide--protein glycosyltransferase, putative;Tax=Ricinus communis RepID=B9RZC1_RICCO	AT5G66680.1	dolichyl-diphosphooligosaccharide-protein glycosyltransferase 48kDa subunit family protein
	Gma.11164.1.S1_at	Up	Glyma10g24590.1	UniRef100_B0M1A9 Peroxisomal 3-ketoacyl-CoA thiolase;Tax=Glycine max RepID=B0M1A9_SOYBN	UniRef100_B0M1A9 Peroxisomal 3-ketoacyl-CoA thiolase;Tax=Glycine max RepID=B0M1A9_SOYBN	AT2G33150.1	peroxisomal 3-ketoacyl-CoA thiolase 3
	Gma.11334.1.S1_a_at	Up	No BLASTN hit E<10-30, >95% percent identity	UniRef100_I1KM17 Uncharacterized protein;Tax=Glycine max RepID=I1KM17_SOYBN	UniRef100_Q40313 Caffeoyl-CoA O-methyltransferase n=16 Tax=Medicago RepID=CAMT_MEDSA	AT4G34050.2	S-adenosyl-L-methionine-dependent methyltransferases superfamily protein
	Gma.1209.1.S1_at	Up	No BLASTN hit E<10-30, >95% percent identity	No BLASTX HIT E<10-6	No BLASTX HIT E<10-6	No BLASTX Hit E<10-6	NA
	Gma.12309.1.S1_at	Up	Glyma10g27980.13	UniRef100_C6TKD8 Uncharacterized protein;Tax=Glycine max RepID=C6TKD8_SOYBN	UniRef100_B9RN19 Catalytic, putative;Tax=Ricinus communis RepID=B9RN19_RICCO	AT3G62040.1	Haloacid dehalogenase-like hydrolase (HAD) superfamily protein
	Gma.12746.1.A1_at	Down	Glyma04g34350.1	UniRef100_I1JWZ1 Uncharacterized protein;Tax=Glycine max RepID=I1JWZ1_SOYBN	UniRef100_G7KNM6 Short-chain alcohol dehydrogenase;Tax=Medicago truncatula RepID=G7KNM6_MEDTR	AT2G47140.1	NAD(P)-binding Rossmann-fold superfamily protein
	Gma.12863.1.S1_at	Up	Glyma19g01470.1	UniRef100_I1N5V6 Uncharacterized protein;Tax=Glycine max RepID=I1N5V6_SOYBN	UniRef100_Q5GQ66 Alpha-dioxygenase;Tax=Pisum sativum RepID=Q5GQ66_PEA	AT3G01420.1	Peroxidase superfamily protein
	Gma.1308.1.S1_at	Down	Glyma20g26300.3	UniRef100_I1NFV9 Uncharacterized protein;Tax=Glycine max RepID=I1NFV9_SOYBN	UniRef100_Q94JT5 AT4g35220/F23E12_220;Tax=Arabidopsis thaliana RepID=Q94JT5_ARATH	AT4G35220.1	Cyclase family protein
	Gma.1316.5.S1_x_at	Down	Glyma09g38610.1	UniRef100_C6T3Q7 Uncharacterized protein;Tax=Papilionoideae RepID=C6T3Q7_SOYBN	UniRef100_Q2HW07 Photosystem I reaction center subunit XI;Tax=Medicago truncatula RepID=Q2HW07_MEDTR	AT4G12800.1	photosystem I subunit l
	Gma.13296.1.S1_s_at	Down	Ambiguous Hit	UniRef100_I1K4I3 Uncharacterized protein;Tax=Glycine max RepID=I1K4I3_SOYBN	UniRef100_B9T3Q7 2-deoxyglucose-6-phosphate phosphatase, putative;Tax=Ricinus communis RepID=B9T3Q7_RICCO	AT4G39970.1	Haloacid dehalogenase-like hydrolase (HAD) superfamily protein
	Gma.1484.1.S1_at	Down	Glyma13g30920.2	UniRef100_UPI000233B36A UPI000233B36A related cluster;Tax=unknown RepID=UPI000233B36A	UniRef100_G7ISF9 Phosphorylase;Tax=Medicago truncatula RepID=G7ISF9_MEDTR	AT3G46970.1	alpha-glucan phosphorylase 2
	Gma.1557.1.S1_a_at	Down	Glyma19g39420.1	UniRef100_I1NB13 Uncharacterized protein;Tax=Glycine max RepID=I1NB13_SOYBN	UniRef100_E9NZT3 F-box/leucine rich repeat protein;Tax=Phaseolus vulgaris RepID=E9NZT3_PHAVU	AT3G62980.1	F-box/RNI-like superfamily protein
	Gma.15616.1.S1_at	Up	Glyma18g51190.1	UniRef100_I1N4T4 Uncharacterized protein (Fragment);Tax=Glycine max RepID=I1N4T4_SOYBN	UniRef100_G7KS10 Pentatricopeptide repeat-containing protein;Tax=Medicago truncatula RepID=G7KS10_MEDTR	AT2G31400.1	genomes uncoupled 1
	Gma.17389.1.S1_at	Down	Glyma04g38291.1	UniRef100_I1KBS4 Ferrochelatase;Tax=Glycine max RepID=I1KBS4_SOYBN	UniRef100_I1KBS4 Ferrochelatase;Tax=Glycine max RepID=I1KBS4_SOYBN	AT2G30390.1	ferrochelatase 2
	Gma.17628.1.S1_at	Up	No BLASTN hit E<10-30, >95% percent identity	UniRef100_I1J9S4 Uncharacterized protein;Tax=Glycine max RepID=I1J9S4_SOYBN	UniRef100_B9T283 Polycomb protein embryonic flower, putative;Tax=Ricinus communis RepID=B9T283_RICCO	AT5G51230.1	VEFS-Box of polycomb protein
	Gma.17747.1.S1_at	Down	Glyma02g44580.1	UniRef100_I1JIV1 Uncharacterized protein;Tax=Glycine max RepID=I1JIV1_SOYBN	UniRef100_G7KCU0 Early nodulin-like protein;Tax=Medicago truncatula RepID=G7KCU0_MEDTR	AT1G08500.1	early nodulin-like protein 18
	Gma.17750.1.A1_s_at	Up	Glyma10g38950.5	UniRef100_I1LE09 Uncharacterized protein;Tax=Glycine max RepID=I1LE09_SOYBN	UniRef100_Q10SA9 Expressed protein;Tax=Oryza sativa RepID=Q10SA9_ORYSJ	AT4G38225.1	unknown protein; FUNCTIONS IN: molecular_function unknown; INVOLVED IN: biological_process unknown; LOCATED IN: chloroplast; EXPRESSED IN: 21 plant structures; EXPRESSED DURING: 13 growth stages; Has 30201 Blast hits to 17322 proteins in 780 species: Archae - 12; Bacteria - 1396; Metazoa - 17338; Fungi - 3422; Plants - 5037; Viruses - 0; Other Eukaryotes - 2996 (source: NCBI BLink).
	Gma.18054.1.S1_at	Up	Glyma20g16100.1	UniRef100_Q5JZR1 N-rich protein;Tax=Glycine max RepID=Q5JZR1_SOYBN	UniRef100_Q5JZR1 N-rich protein;Tax=Glycine max RepID=Q5JZR1_SOYBN	AT5G42050.1	DCD (Development and Cell Death) domain protein
	Gma.18060.1.S1_at	Up	Glyma20g37170.1	UniRef100_I1NIT4 Uncharacterized protein;Tax=Glycine max RepID=I1NIT4_SOYBN	UniRef100_G7I6X1 Zeta-carotene desaturase;Tax=Medicago truncatula RepID=G7I6X1_MEDTR	AT3G04870.2	zeta-carotene desaturase
	Gma.1920.1.A1_at	Down	No BLASTN hit E<10-30, >95% percent identity	UniRef100_I1K0L1 Uncharacterized protein;Tax=Glycine max RepID=I1K0L1_SOYBN	UniRef100_D3GBU9 YABBY1 protein;Tax=Lotus japonicus RepID=D3GBU9_LOTJA	AT2G45190.1	Plant-specific transcription factor YABBY family protein
	Gma.2444.1.S1_at	Down	Glyma04g01920.1	UniRef100_O48561 Catalase-4;Tax=Glycine max RepID=CATA4_SOYBN	UniRef100_O48561 Catalase-4;Tax=Glycine max RepID=CATA4_SOYBN	AT4G35090.1	catalase 2
	Gma.2547.1.S1_a_at	Down	No BLASTN hit E<10-30, >95% percent identity	UniRef100_C6SW20 Uncharacterized protein;Tax=Glycine max RepID=C6SW20_SOYBN	UniRef100_B6TG58 GTP-binding protein SAR1A;Tax=Zea mays RepID=B6TG58_MAIZE	AT4G02080.1	secretion-associated RAS super family 2
	Gma.2555.1.S1_s_at	Up	Glyma01g41030.1	UniRef100_C6T7T3 Uncharacterized protein;Tax=Glycine max RepID=C6T7T3_SOYBN	UniRef100_G7JYQ1 Pyrophosphatase ppaX;Tax=Medicago truncatula RepID=G7JYQ1_MEDTR	AT2G38740.1	Haloacid dehalogenase-like hydrolase (HAD) superfamily protein
	Gma.2558.2.S1_a_at	Down	Glyma11g12860.3	UniRef100_I1LJH0 Uncharacterized protein;Tax=Glycine max RepID=I1LJH0_SOYBN	UniRef100_Q9XIA4 Cytochrome c biogenesis protein CCS1, chloroplastic;Tax=Arabidopsis thaliana RepID=CCS1_ARATH	AT1G49380.1	cytochrome c biogenesis protein family
	Gma.3578.1.S1_s_at	Up	Glyma09g25470.1	UniRef100_I1L367 Uncharacterized protein;Tax=Glycine max RepID=I1L367_SOYBN	UniRef100_G7IZP1 2-succinylbenzoate-CoA ligase;Tax=Medicago truncatula RepID=G7IZP1_MEDTR	AT3G48990.1	AMP-dependent synthetase and ligase family protein
	Gma.3702.1.S1_at	Up	Glyma13g42210.1	UniRef100_I1M587 Uncharacterized protein;Tax=Glycine max RepID=I1M587_SOYBN	UniRef100_P27054 Endochitinase PR4;Tax=Phaseolus vulgaris RepID=CHI4_PHAVU	AT3G54420.1	homolog of carrot EP3-3 chitinase
	Gma.3969.1.S1_s_at	Down	Glyma06g12680.1	UniRef100_C6SVS0 Uncharacterized protein;Tax=Glycine max RepID=C6SVS0_SOYBN	UniRef100_B9S2N2 Basic blue protein, putative;Tax=Ricinus communis RepID=B9S2N2_RICCO	AT2G02850.1	plantacyanin
	Gma.4091.1.S1_a_at	Up	Glyma15g11100.1	UniRef100_I1MFE5 Uncharacterized protein;Tax=Glycine max RepID=I1MFE5_SOYBN	UniRef100_B9RTT7 Mahogunin, putative;Tax=Ricinus communis RepID=B9RTT7_RICCO	AT5G19080.1	RING/U-box superfamily protein
	Gma.4111.1.S1_a_at	Up	No BLASTN hit E<10-30, >95% percent identity	UniRef100_C6T977 Uncharacterized protein;Tax=Glycine max RepID=C6T977_SOYBN	UniRef100_B9RVW7 ADP,ATP carrier protein, putative;Tax=Ricinus communis RepID=B9RVW7_RICCO	AT4G28390.1	ADP/ATP carrier 3
	Gma.5252.1.A1_at	Up	Glyma02g45780.1	UniRef100_C6TE39 Uncharacterized protein;Tax=Glycine max RepID=C6TE39_SOYBN	UniRef100_G7K3E9 Hexaprenyldihydroxybenzoate methyltransferase;Tax=Medicago truncatula RepID=G7K3E9_MEDTR	AT2G30920.1	coenzyme Q 3
	Gma.5505.1.S1_at	Up	Glyma18g01330.1	UniRef100_C6TN36 Uncharacterized protein;Tax=Glycine max RepID=C6TN36_SOYBN	UniRef100_G7J2H2 Glyceraldehyde 3-phosphate dehydrogenase;Tax=Medicago truncatula RepID=G7J2H2_MEDTR	AT3G04120.1	glyceraldehyde-3-phosphate dehydrogenase C subunit 1
	Gma.5513.1.S1_s_at	Up	Glyma07g16020.1	UniRef100_C6TFD5 Uncharacterized protein;Tax=Glycine max RepID=C6TFD5_SOYBN	UniRef100_B6TKR3 Catalytic/ hydrolase;Tax=Zea mays RepID=B6TKR3_MAIZE	AT5G02230.2	Haloacid dehalogenase-like hydrolase (HAD) superfamily protein
	Gma.6142.1.S1_at	Down	No BLASTN hit E<10-30, >95% percent identity	UniRef100_C6TI18 Uncharacterized protein;Tax=Glycine max RepID=C6TI18_SOYBN	UniRef100_E4MY59 mRNA, clone: RTFL01-43-H20;Tax=Eutrema halophilum RepID=E4MY59_THEHA	AT1G78150.2	unknown protein; BEST Arabidopsis thaliana protein match is: unknown protein (TAIR:AT1G35780.1); Has 35333 Blast hits to 34131 proteins in 2444 species: Archae - 798; Bacteria - 22429; Metazoa - 974; Fungi - 991; Plants - 531; Viruses - 0; Other Eukaryotes - 9610 (source: NCBI BLink).
	Gma.6160.1.S1_s_at	Up	Glyma19g37961.1	UniRef100_I1NAN2 Uncharacterized protein;Tax=Glycine max RepID=I1NAN2_SOYBN	UniRef100_G7L638 Ubiquinol-cytochrome c reductase complex protein;Tax=Medicago truncatula RepID=G7L638_MEDTR	AT3G52730.1	ubiquinol-cytochrome C reductase UQCRX/QCR9-like family protein
	Gma.6571.2.S1_a_at	Up	Glyma02g38030.1	UniRef100_I1JH19 Transcription initiation factor IIA subunit 2;Tax=Glycine max RepID=I1JH19_SOYBN	UniRef100_I1JH19 Transcription initiation factor IIA subunit 2;Tax=Glycine max RepID=I1JH19_SOYBN	AT4G24440.2	transcription initiation factor IIA gamma chain / TFIIA-gamma (TFIIA-S)
	Gma.6670.1.S1_at	Down	Glyma11g15580.3	UniRef100_UPI000233D56F UPI000233D56F related cluster;Tax=unknown RepID=UPI000233D56F	UniRef100_G7JRK3 Two-component response regulator-like PRR73;Tax=Medicago truncatula RepID=G7JRK3_MEDTR	AT5G02810.1	pseudo-response regulator 7
	Gma.7015.1.S1_at	Up	Glyma08g11940.1	UniRef100_I1KSA8 Serine/threonine-protein phosphatase;Tax=Glycine max RepID=I1KSA8_SOYBN	UniRef100_I1KSA8 Serine/threonine-protein phosphatase;Tax=Glycine max RepID=I1KSA8_SOYBN	AT2G42500.1	protein phosphatase 2A-3
	Gma.7236.1.S1_at	Up	Glyma09g41650.1	UniRef100_I1L759 Uncharacterized protein;Tax=Glycine max RepID=I1L759_SOYBN	UniRef100_G7KRU3 GDP-L-fucose synthase;Tax=Medicago truncatula RepID=G7KRU3_MEDTR	AT1G17890.3	NAD(P)-binding Rossmann-fold superfamily protein
	Gma.724.1.S1_a_at	Up	Glyma16g25720.1	UniRef100_I1MNI9 Uncharacterized protein;Tax=Glycine max RepID=I1MNI9_SOYBN	UniRef100_B9T4V5 Calmodulin, putative;Tax=Ricinus communis RepID=B9T4V5_RICCO	AT3G50770.1	calmodulin-like 41
	Gma.7631.1.A1_at	Up	Glyma06g09220.4	UniRef100_I1K9G4 Malic enzyme;Tax=Glycine max RepID=I1K9G4_SOYBN	UniRef100_I1K9G4 Malic enzyme;Tax=Glycine max RepID=I1K9G4_SOYBN	AT5G25880.1	NADP-malic enzyme 3
	Gma.7800.1.A1_s_at	Up	Glyma12g10100.1	UniRef100_UPI000233C5DA UPI000233C5DA related cluster;Tax=unknown RepID=UPI000233C5DA	UniRef100_Q0V865 Protein FAF-like, chloroplastic;Tax=Arabidopsis thaliana RepID=FAFL_ARATH	AT5G22090.2	Protein of unknown function (DUF3049)
	Gma.7820.1.A1_at	Down	Glyma18g50390.1	UniRef100_I1N4L9 Uncharacterized protein;Tax=Glycine max RepID=I1N4L9_SOYBN	UniRef100_Q9LF24 Protein longifolia1;Tax=Arabidopsis thaliana RepID=Q9LF24_ARATH	AT1G74160.1	unknown protein; BEST Arabidopsis thaliana protein match is: unknown protein (TAIR:AT1G18620.1); Has 3407 Blast hits to 2217 proteins in 314 species: Archae - 0; Bacteria - 264; Metazoa - 1296; Fungi - 318; Plants - 346; Viruses - 34; Other Eukaryotes - 1149 (source: NCBI BLink).
	Gma.8826.1.S1_at	Up	Glyma13g01030.1	UniRef100_I1LVR5 Uncharacterized protein;Tax=Glycine max RepID=I1LVR5_SOYBN	UniRef100_B6TPW7 Yip1 domain family member 6;Tax=Zea mays RepID=B6TPW7_MAIZE	AT2G18840.1	Integral membrane Yip1 family protein
	Gma.8987.1.S1_at	Down	Glyma14g08080.1	UniRef100_I1M8B7 3-ketoacyl-CoA synthase;Tax=Glycine max RepID=I1M8B7_SOYBN	UniRef100_I1M8B7 3-ketoacyl-CoA synthase;Tax=Glycine max RepID=I1M8B7_SOYBN	AT1G19440.1	3-ketoacyl-CoA synthase 4
	GmaAffx.16417.1.S1_at	Up	Ambiguous Hit	UniRef100_I1NAG1 Uncharacterized protein;Tax=Glycine max RepID=I1NAG1_SOYBN	UniRef100_G7L4Y2 Cactin (ISS);Tax=Medicago truncatula RepID=G7L4Y2_MEDTR	AT1G03910.1	EXPRESSED IN: 25 plant structures; EXPRESSED DURING: 13 growth stages; CONTAINS InterPro DOMAIN/s: Cactin protein, cactus-binding domain, C-terminal (InterPro:IPR019134), Cactin, central region (InterPro:IPR018816); BEST Arabidopsis thaliana protein match is: unknown protein (TAIR:AT2G36815.2); Has 11711 Blast hits to 7382 proteins in 452 species: Archae - 31; Bacteria - 352; Metazoa - 6006; Fung…
	GmaAffx.16660.1.S1_at	Up	No BLASTN hit E<10-30, >95% percent identity	UniRef100_I1J770 Uncharacterized protein;Tax=Glycine max RepID=I1J770_SOYBN	UniRef100_G7JLW8 Defective in exine formation;Tax=Medicago truncatula RepID=G7JLW8_MEDTR	AT3G09090.1	defective in exine formation protein (DEX1)
	GmaAffx.21668.1.A1_at	Up	Glyma18g50750.1	UniRef100_UPI000233ECC9 UPI000233ECC9 related cluster;Tax=unknown RepID=UPI000233ECC9	UniRef100_Q69F98 Phytochelatin synthetase-like protein;Tax=Phaseolus vulgaris RepID=Q69F98_PHAVU	AT5G60920.1	COBRA-like extracellular glycosyl-phosphatidyl inositol-anchored protein family
	GmaAffx.22343.2.S1_s_at	Up	Ambiguous Hit	UniRef100_I1KW46 Uncharacterized protein;Tax=Glycine max RepID=I1KW46_SOYBN	UniRef100_Q9SLK2 ALA-interacting subunit 3;Tax=Arabidopsis thaliana RepID=ALIS3_ARATH	AT1G54320.1	LEM3 (ligand-effect modulator 3) family protein / CDC50 family protein
	GmaAffx.26145.1.S1_at	Up	No BLASTN hit E<10-30, >95% percent identity	No BLASTX HIT E<10-6	No BLASTX HIT E<10-6	No BLASTX Hit E<10-6	NA
	GmaAffx.26497.1.A1_at	Down	Glyma06g03091.3	UniRef100_I1K7N1 Uncharacterized protein;Tax=Glycine max RepID=I1K7N1_SOYBN	UniRef100_G9JJW3 PAP1;Tax=Gossypium hirsutum RepID=G9JJW3_GOSHI	AT2G27190.1	purple acid phosphatase 12
	GmaAffx.29926.1.S1_at	Up	Glyma06g20360.1	UniRef100_I1KCQ5 Uncharacterized protein;Tax=Glycine max RepID=I1KCQ5_SOYBN	UniRef100_G7J4J8 ABC transporter A family member;Tax=Medicago truncatula RepID=G7J4J8_MEDTR	AT3G47730.1	ATP-binding cassette A2
	GmaAffx.31794.1.S1_at	Up	No BLASTN hit E<10-30, >95% percent identity	UniRef100_UPI000233E5C7 UPI000233E5C7 related cluster;Tax=unknown RepID=UPI000233E5C7	UniRef100_B9SAV1 Guanosine-3',5'-bis(Diphosphate) 3'-pyrophosphohydrolase, putative;Tax=Ricinus communis RepID=B9SAV1_RICCO	AT4G02260.1	RELA/SPOT homolog 1
	GmaAffx.34785.20.S1_at	Down	Glyma17g38010.1	UniRef100_I1MC12 Uncharacterized protein;Tax=Glycine max RepID=I1MC12_SOYBN	UniRef100_G7JAD8 Ribonuclease P protein subunit p25;Tax=Medicago truncatula RepID=G7JAD8_MEDTR	AT1G76010.1	Alba DNA/RNA-binding protein
	GmaAffx.36266.1.A1_at	Up	No BLASTN hit E<10-30, >95% percent identity	UniRef100_I1NEI6 Uncharacterized protein;Tax=Glycine max RepID=I1NEI6_SOYBN	No BLASTX HIT E<10-6	No BLASTX Hit E<10-6	NA
	GmaAffx.3712.1.S1_at	Up	No BLASTN hit E<10-30, >95% percent identity	UniRef100_I1JGR7 Uncharacterized protein;Tax=Glycine max RepID=I1JGR7_SOYBN	UniRef100_G7JFJ6 Cellulose synthase catalytic subunit;Tax=Medicago truncatula RepID=G7JFJ6_MEDTR	AT5G17420.1	Cellulose synthase family protein
	GmaAffx.37484.1.S1_at	Down	Glyma16g02760.1	UniRef100_I1MKI8 Uncharacterized protein;Tax=Glycine max RepID=I1MKI8_SOYBN	UniRef100_B9SBI1 Dopamine beta-monooxygenase, putative;Tax=Ricinus communis RepID=B9SBI1_RICCO	AT3G61750.1	Cytochrome b561/ferric reductase transmembrane with DOMON related domain
	GmaAffx.41724.1.S1_at	Down	Glyma17g10720.1	UniRef100_I1MTS4 Uncharacterized protein;Tax=Glycine max RepID=I1MTS4_SOYBN	UniRef100_G7JQX9 Microtubule-associated protein RP/EB family member;Tax=Medicago truncatula RepID=G7JQX9_MEDTR	AT5G62500.1	end binding protein 1B
	GmaAffx.478.5.S1_at	Up	Glyma18g46130.1	UniRef100_I1N3K1 Uncharacterized protein;Tax=Glycine max RepID=I1N3K1_SOYBN	UniRef100_C0JJJ3 Cyclin-like F-box;Tax=Glycine max RepID=C0JJJ3_SOYBN	AT4G00755.2	F-box family protein
	GmaAffx.48525.2.S1_at	Down	Glyma09g02450.4	UniRef100_I1L0B9 Uncharacterized protein;Tax=Glycine max RepID=I1L0B9_SOYBN	UniRef100_B9SB60 Cysteine desulfurylase, putative;Tax=Ricinus communis RepID=B9SB60_RICCO	AT1G08490.1	chloroplastic NIFS-like cysteine desulfurase
	GmaAffx.52028.1.S1_at	Up	Ambiguous Hit	UniRef100_I1KFB5 Uncharacterized protein;Tax=Papilionoideae RepID=I1KFB5_SOYBN	UniRef100_A0ELV2 RBX1-like protein;Tax=Petunia integrifolia subsp. inflata RepID=A0ELV2_PETIN	AT5G20570.1	RING-box 1
	GmaAffx.53155.1.S1_at	Up	Glyma15g27362.2	UniRef100_B9N7R8 Predicted protein;Tax=Populus trichocarpa RepID=B9N7R8_POPTR	UniRef100_Q9LH75 Ac transposase-like protein;Tax=Arabidopsis thaliana RepID=Q9LH75_ARATH	AT3G42170.1	BED zinc finger ;hAT family dimerisation domain
	GmaAffx.54673.1.S1_at	Up	No BLASTN hit E<10-30, >95% percent identity	UniRef100_I1KCM8 Uncharacterized protein;Tax=Glycine max RepID=I1KCM8_SOYBN	UniRef100_B9R916 Galactosyltransferase, putative;Tax=Ricinus communis RepID=B9R916_RICCO	AT1G74800.1	Galactosyltransferase family protein
	GmaAffx.62129.1.S1_at	Down	Glyma11g04941.1	UniRef100_UPI00023377DD UPI00023377DD related cluster;Tax=unknown RepID=UPI00023377DD	UniRef100_G7K2F2 Protein PHLOEM PROTEIN 2-LIKE A10;Tax=Medicago truncatula RepID=G7K2F2_MEDTR	AT1G10150.1	Carbohydrate-binding protein
	GmaAffx.66556.1.S1_at	Up	No BLASTN hit E<10-30, >95% percent identity	UniRef100_C6T846 Uncharacterized protein;Tax=Glycine max RepID=C6T846_SOYBN	No BLASTX HIT E<10-6	No BLASTX Hit E<10-6	NA
	GmaAffx.69775.1.S1_at	Up	Glyma11g09300.1	UniRef100_I1LID1 Uncharacterized protein;Tax=Glycine max RepID=I1LID1_SOYBN	UniRef100_G7K2L0 Mitochondrial phosphate carrier protein;Tax=Medicago truncatula RepID=G7K2L0_MEDTR	AT2G17270.1	phosphate transporter 3;3
	GmaAffx.70836.1.S1_at	Up	No BLASTN hit E<10-30, >95% percent identity	UniRef100_G7JG05 DNA-directed RNA polymerase;Tax=Medicago truncatula RepID=G7JG05_MEDTR	UniRef100_G7JG05 DNA-directed RNA polymerase;Tax=Medicago truncatula RepID=G7JG05_MEDTR	ATCG00190.1	RNA polymerase subunit beta
	GmaAffx.75958.1.S1_at	Down	No BLASTN hit E<10-30, >95% percent identity	UniRef100_C6T4H6 Uncharacterized protein;Tax=Glycine max RepID=C6T4H6_SOYBN	No BLASTX HIT E<10-6	No BLASTX Hit E<10-6	NA
	GmaAffx.76884.1.S1_at	Down	Glyma19g41590.1	UniRef100_UPI000233E8AC UPI000233E8AC related cluster;Tax=unknown RepID=UPI000233E8AC	UniRef100_B9RFK4 2-deoxyglucose-6-phosphate phosphatase, putative;Tax=Ricinus communis RepID=B9RFK4_RICCO	AT1G56500.1	haloacid dehalogenase-like hydrolase family protein
	GmaAffx.76950.1.S1_at	Up	Glyma19g03390.1	UniRef100_I1N694 Uncharacterized protein;Tax=Glycine max RepID=I1N694_SOYBN	UniRef100_Q9MAC0 T4P13.26 protein;Tax=Arabidopsis thaliana RepID=Q9MAC0_ARATH	AT3G01060.1	unknown protein; Has 640 Blast hits to 638 proteins in 201 species: Archae - 0; Bacteria - 293; Metazoa - 0; Fungi - 71; Plants - 72; Viruses - 0; Other Eukaryotes - 204 (source: NCBI BLink).
	GmaAffx.77988.1.S1_at	Up	No BLASTN hit E<10-30, >95% percent identity	UniRef100_I1J9F7 Uncharacterized protein;Tax=Glycine max RepID=I1J9F7_SOYBN	UniRef100_G7K2G4 Adiponectin receptor protein;Tax=Medicago truncatula RepID=G7K2G4_MEDTR	AT4G38320.1	heptahelical protein 5
	GmaAffx.80802.1.S1_at	Up	Glyma08g05750.1	UniRef100_I1KQJ7 Uncharacterized protein;Tax=Glycine max RepID=I1KQJ7_SOYBN	UniRef100_B9DFE9 AT1G73650 protein;Tax=Arabidopsis thaliana RepID=B9DFE9_ARATH	AT1G73650.2	Protein of unknown function (DUF1295)
	GmaAffx.81636.1.S1_at	Up	Glyma19g00350.2	UniRef100_I1N5I4 Uncharacterized protein;Tax=Glycine max RepID=I1N5I4_SOYBN	UniRef100_G7KQ08 Coatomer protein complex subunit alpha;Tax=Medicago truncatula RepID=G7KQ08_MEDTR	AT3G27640.1	Transducin/WD40 repeat-like superfamily protein
	GmaAffx.83300.1.S1_s_at	Up	Glyma02g38210.7	UniRef100_I1JH34 Uncharacterized protein;Tax=Glycine max RepID=I1JH34_SOYBN	UniRef100_G7K608 Phosphoglycerate mutase-like protein;Tax=Medicago truncatula RepID=G7K608_MEDTR	AT5G64460.8	Phosphoglycerate mutase family protein
	GmaAffx.83942.1.S1_at	Up	Glyma15g08800.1	UniRef100_I1MER4 Uncharacterized protein;Tax=Glycine max RepID=I1MER4_SOYBN	UniRef100_Q8VY22 Protein trichome birefringence-like 38;Tax=Arabidopsis thaliana RepID=Q8VY22_ARATH	AT1G29050.1	TRICHOME BIREFRINGENCE-LIKE 38
	GmaAffx.85662.1.S1_at	Up	Glyma19g44480.1	UniRef100_I1NCL5 Uncharacterized protein;Tax=Glycine max RepID=I1NCL5_SOYBN	UniRef100_B9SBI1 Dopamine beta-monooxygenase, putative;Tax=Ricinus communis RepID=B9SBI1_RICCO	AT3G61750.1	Cytochrome b561/ferric reductase transmembrane with DOMON related domain
	GmaAffx.86058.1.S1_at	Up	Glyma02g41040.2	UniRef100_I1MBT8 Uncharacterized protein;Tax=Glycine max RepID=I1MBT8_SOYBN	UniRef100_G7KG18 Potassium channel SKOR;Tax=Medicago truncatula RepID=G7KG18_MEDTR	AT3G02850.1	STELAR K+ outward rectifier
	GmaAffx.87196.1.S1_at	Down	Glyma17g34380.1	UniRef100_I1MX81 Uncharacterized protein;Tax=Glycine max RepID=I1MX81_SOYBN	UniRef100_G7I923 LRR receptor-like serine/threonine-protein kinase ERECTA;Tax=Medicago truncatula RepID=G7I923_MEDTR	AT2G26330.1	Leucine-rich receptor-like protein kinase family protein
	GmaAffx.90026.1.S1_s_at	Down	Glyma13g40140.2	UniRef100_I1M4L1 Uncharacterized protein;Tax=Glycine max RepID=I1M4L1_SOYBN	UniRef100_A9ZN14 4-hydroxy-3-methylbut-2-en-1-yl diphosphate synthase;Tax=Hevea brasiliensis RepID=A9ZN14_HEVBR	AT5G60600.1	4-hydroxy-3-methylbut-2-enyl diphosphate synthase
	GmaAffx.90296.1.A1_s_at	Up	Glyma16g33870.1	UniRef100_I1MQH3 Uncharacterized protein;Tax=Glycine max RepID=I1MQH3_SOYBN	UniRef100_Q8GTQ9 Succinyl-CoA ligase [ADP-forming] subunit alpha-1, mitochondrial;Tax=Solanum lycopersicum RepID=SUCA1_SOLLC	AT5G23250.1	Succinyl-CoA ligase, alpha subunit
	GmaAffx.91328.1.S1_at	Down	Glyma08g22900.1	UniRef100_I1KVH1 Uncharacterized protein;Tax=Glycine max RepID=I1KVH1_SOYBN	UniRef100_G7IZU6 F-box/LRR-repeat protein;Tax=Medicago truncatula RepID=G7IZU6_MEDTR	AT1G15740.1	Leucine-rich repeat family protein
	GmaAffx.91411.1.S1_x_at	Up	No BLASTN hit E<10-30, >95% percent identity	UniRef100_I1JHD9 Uncharacterized protein;Tax=Glycine max RepID=I1JHD9_SOYBN	UniRef100_B9S604 Rotenone-insensitive NADH-ubiquinone oxidoreductase, mitochondrial, putative;Tax=Ricinus communis RepID=B9S604_RICCO	AT1G07180.1	alternative NAD(P)H dehydrogenase 1
	GmaAffx.92270.1.S1_at	Up	Glyma07g30290.1	UniRef100_I1KL72 Uncharacterized protein;Tax=Glycine max RepID=I1KL72_SOYBN	UniRef100_Q01899 Heat shock 70 kDa protein, mitochondrial;Tax=Phaseolus vulgaris RepID=HSP7M_PHAVU	AT5G09590.1	mitochondrial HSO70 2
Module 6	Gma.10031.1.S1_at	Down	Glyma17g12410.1	UniRef100_C6TH78 Uncharacterized protein;Tax=Glycine max RepID=C6TH78_SOYBN	UniRef100_G7JCY0 Solute carrier family 35 member C2;Tax=Medicago truncatula RepID=G7JCY0_MEDTR	AT2G25520.1	Drug/metabolite transporter superfamily protein
	Gma.1047.1.S1_at	Up	Glyma01g40130.1	UniRef100_I1J9E1 Uncharacterized protein;Tax=Glycine max RepID=I1J9E1_SOYBN	UniRef100_Q9FVE8 Plasma membrane Ca2+-ATPase;Tax=Glycine max RepID=Q9FVE8_SOYBN	AT4G37640.1	calcium ATPase 2
	Gma.10754.1.S1_at	Up	Glyma16g17370.4	UniRef100_I1MMI6 60S ribosomal protein L13;Tax=Glycine max RepID=I1MMI6_SOYBN	UniRef100_I1MMI6 60S ribosomal protein L13;Tax=Glycine max RepID=I1MMI6_SOYBN	AT3G49010.3	breast basic conserved 1
	Gma.10853.1.A1_at	Up	Glyma03g03350.2	UniRef100_I1J7T4 Methionine aminopeptidase;Tax=Glycine max RepID=I1J7T4_SOYBN	UniRef100_I1J7T4 Methionine aminopeptidase;Tax=Glycine max RepID=I1J7T4_SOYBN	AT2G45240.1	methionine aminopeptidase 1A
	Gma.12290.1.A1_at	Up	Glyma12g10520.1	UniRef100_I1LRQ0 Uncharacterized protein;Tax=Glycine max RepID=I1LRQ0_SOYBN	UniRef100_D7KEC0 Galactosyltransferase family protein;Tax=Arabidopsis lyrata subsp. lyrata RepID=D7KEC0_ARALL	AT1G05170.2	Galactosyltransferase family protein
	Gma.12560.1.A1_at	Up	Glyma05g30320.1	UniRef100_I1K4B1 Uncharacterized protein;Tax=Glycine max RepID=I1K4B1_SOYBN	UniRef100_G7L8W6 Phosphatidylinositol-4-phosphate 5-kinase;Tax=Medicago truncatula RepID=G7L8W6_MEDTR	AT1G10900.1	Phosphatidylinositol-4-phosphate 5-kinase family protein
	Gma.12761.1.S1_at	Up	Glyma20g30230.1	UniRef100_G4Y9K0 Beta-carotene hydroxylase 4;Tax=Glycine max RepID=G4Y9K0_SOYBN	UniRef100_G4Y9K0 Beta-carotene hydroxylase 4;Tax=Glycine max RepID=G4Y9K0_SOYBN	AT4G25700.1	beta-hydroxylase 1
	Gma.13231.1.A1_at	Up	Glyma17g02550.1	UniRef100_C6THF6 Uncharacterized protein;Tax=Glycine max RepID=C6THF6_SOYBN	UniRef100_G7JJ25 Vesicle-associated membrane protein-associated protein SCS2;Tax=Medicago truncatula RepID=G7JJ25_MEDTR	AT1G08820.2	vamp/synaptobrevin-associated protein 27-2
	Gma.13324.1.S1_at	Down	Ambiguous Hit	UniRef100_I1N1G8 Uncharacterized protein (Fragment);Tax=Glycine max RepID=I1N1G8_SOYBN	UniRef100_B9SHB0 Alcohol dehydrogenase, putative;Tax=Ricinus communis RepID=B9SHB0_RICCO	AT1G23740.1	Oxidoreductase, zinc-binding dehydrogenase family protein
	Gma.13918.1.A1_at	Down	Glyma09g03630.1	UniRef100_I1L0M5 Uncharacterized protein;Tax=Glycine max RepID=I1L0M5_SOYBN	UniRef100_G3ECQ8 Rfls10 protein;Tax=Glycine max RepID=G3ECQ8_SOYBN	AT1G48040.1	Protein phosphatase 2C family protein
	Gma.1430.2.S1_a_at	Up	Glyma10g38840.1	UniRef100_I1LDZ4 Uncharacterized protein;Tax=Glycine max RepID=I1LDZ4_SOYBN	UniRef100_B9RTJ4 Stem-specific protein TSJT1, putative;Tax=Ricinus communis RepID=B9RTJ4_RICCO	AT3G22850.1	Aluminium induced protein with YGL and LRDR motifs
	Gma.14345.1.S1_s_at	Up	Ambiguous Hit	UniRef100_B7FLD4 Uncharacterized protein;Tax=Medicago truncatula RepID=B7FLD4_MEDTR	UniRef100_B9T5A5 UDP-n-acteylglucosamine pyrophosphorylase, putative;Tax=Ricinus communis RepID=B9T5A5_RICCO	AT1G31070.2	N-acetylglucosamine-1-phosphate uridylyltransferase 1
	Gma.149.1.S1_at	Up	Glyma20g31030.1	UniRef100_Q42810 GmCK2p;Tax=Glycine max RepID=Q42810_SOYBN	UniRef100_Q42810 GmCK2p;Tax=Glycine max RepID=Q42810_SOYBN	AT1G74320.1	Protein kinase superfamily protein
	Gma.15578.1.S1_at	Up	Glyma04g41020.1	UniRef100_I1JYL9 Uncharacterized protein;Tax=Glycine max RepID=I1JYL9_SOYBN	UniRef100_G7J868 YSL transporter;Tax=Medicago truncatula RepID=G7J868_MEDTR	AT5G53550.2	YELLOW STRIPE like 3
	Gma.16368.3.S1_s_at	Up	Glyma10g40030.1	UniRef100_I1LEB0 Uncharacterized protein;Tax=Glycine max RepID=I1LEB0_SOYBN	NA	AT1G71430.1	unknown protein; FUNCTIONS IN: molecular_function unknown; INVOLVED IN: biological_process unknown; LOCATED IN: cellular_component unknown; EXPRESSED IN: 23 plant structures; EXPRESSED DURING: 13 growth stages; Has 64 Blast hits to 64 proteins in 28 species: Archae - 0; Bacteria - 0; Metazoa - 14; Fungi - 6; Plants - 42; Viruses - 0; Other Eukaryotes - 2 (source: NCBI BLink).
	Gma.16980.1.S1_at	Up	Glyma14g05460.3	UniRef100_I1M7J0 Uncharacterized protein;Tax=Glycine max RepID=I1M7J0_SOYBN	UniRef100_G7KH86 Zinc finger CCCH domain-containing protein;Tax=Medicago truncatula RepID=G7KH86_MEDTR	AT1G04990.1	Zinc finger C-x8-C-x5-C-x3-H type family protein
	Gma.18049.2.S1_a_at	Up	No BLASTN hit E<10-30, >95% percent identity	UniRef100_Q0PJK4 MYB transcription factor MYB84;Tax=Glycine max RepID=Q0PJK4_SOYBN	UniRef100_Q0PJK4 MYB transcription factor MYB84;Tax=Glycine max RepID=Q0PJK4_SOYBN	AT1G68320.1	myb domain protein 62
	Gma.2547.2.S1_at	Down	Glyma01g03930.1	UniRef100_I1J5B4 Uncharacterized protein;Tax=Glycine max RepID=I1J5B4_SOYBN	UniRef100_G7K2Q8 Threonyl-tRNA synthetase;Tax=Medicago truncatula RepID=G7K2Q8_MEDTR	AT5G26830.1	Threonyl-tRNA synthetase
	Gma.2881.2.S1_s_at	Up	Ambiguous Hit	UniRef100_I1LGD7 Uncharacterized protein;Tax=Glycine max RepID=I1LGD7_SOYBN	UniRef100_F4YFA1 40S ribosomal protein s10;Tax=Camellia sinensis RepID=F4YFA1_CAMSI	AT5G52650.1	RNA binding Plectin/S10 domain-containing protein
	Gma.31.1.S1_at	Down	Glyma02g14910.1	UniRef100_I1JET9 Uncharacterized protein;Tax=Glycine max RepID=I1JET9_SOYBN	UniRef100_O04840 Nitrite reductase;Tax=Glycine max RepID=O04840_SOYBN	AT2G15620.1	nitrite reductase 1
	Gma.4593.1.S1_x_at	Down	Ambiguous Hit	UniRef100_Q43437 Photosystem II type I chlorophyll a/b-binding protein;Tax=Glycine max RepID=Q43437_SOYBN	UniRef100_Q43437 Photosystem II type I chlorophyll a/b-binding protein;Tax=Glycine max RepID=Q43437_SOYBN	AT2G34430.1	light-harvesting chlorophyll-protein complex II subunit B1
	Gma.5018.1.S1_at	Down	No BLASTN hit E<10-30, >95% percent identity	UniRef100_I1MJH5 Uncharacterized protein;Tax=Glycine max RepID=I1MJH5_SOYBN	UniRef100_G7IT44 ATP-citrate synthase;Tax=Medicago truncatula RepID=G7IT44_MEDTR	AT1G10670.4	ATP-citrate lyase A-1
	Gma.5059.1.S1_at	Up	No BLASTN hit E<10-30, >95% percent identity	UniRef100_C6SY14 Uncharacterized protein;Tax=Glycine max RepID=C6SY14_SOYBN	UniRef100_A3BTD8 cDNA clone:J023121F15, full insert sequence;Tax=Oryza RepID=A3BTD8_ORYSJ	AT4G16450.2	unknown protein; FUNCTIONS IN: molecular_function unknown; INVOLVED IN: photorespiration; LOCATED IN: mitochondrion, mitochondrial membrane, mitochondrial respiratory chain complex I, respiratory chain complex I; EXPRESSED IN: 25 plant structures; EXPRESSED DURING: 15 growth stages.
	Gma.5980.1.S1_at	Up	Glyma16g34390.1	UniRef100_UPI000233B4B9 UPI000233B4B9 related cluster;Tax=unknown RepID=UPI000233B4B9	UniRef100_B9SF64 Cyclic nucleotide-gated ion channel, putative;Tax=Ricinus communis RepID=B9SF64_RICCO	AT3G17700.1	cyclic nucleotide-binding transporter 1
	Gma.6152.1.S1_at	Down	Glyma17g14730.1	UniRef100_I1MUX7 Uncharacterized protein;Tax=Glycine max RepID=I1MUX7_SOYBN	UniRef100_G7JK45 Monocopper oxidase-like protein SKU5;Tax=Medicago truncatula RepID=G7JK45_MEDTR	AT4G12420.2	Cupredoxin superfamily protein
	Gma.6240.1.S1_at	Up	No BLASTN hit E<10-30, >95% percent identity	UniRef100_I1KR23 Uncharacterized protein;Tax=Glycine max RepID=I1KR23_SOYBN	UniRef100_B9RJK7 Protein phosphatase 2c, putative;Tax=Ricinus communis RepID=B9RJK7_RICCO	AT1G34750.1	Protein phosphatase 2C family protein
	Gma.6859.1.S1_s_at	Down	Glyma11g02380.1	UniRef100_C6SZ46 Uncharacterized protein;Tax=Glycine max RepID=C6SZ46_SOYBN	UniRef100_G7KC04 2-C-methyl-D-erythritol 2 4-cyclodiphosphate synthase;Tax=Medicago truncatula RepID=G7KC04_MEDTR	AT1G63970.1	isoprenoid F
	Gma.7595.1.S1_at	Up	Glyma20g39380.1	UniRef100_I1NJF5 Uncharacterized protein;Tax=Glycine max RepID=I1NJF5_SOYBN	UniRef100_B6ST86 SnRK1-interacting protein 1;Tax=Zea mays RepID=B6ST86_MAIZE	AT5G47870.1	FUNCTIONS IN: molecular_function unknown; INVOLVED IN: biological_process unknown; LOCATED IN: chloroplast; EXPRESSED IN: 22 plant structures; EXPRESSED DURING: 13 growth stages; BEST Arabidopsis thaliana protein match is: cobalt ion binding (TAIR:AT1G71310.1); Has 1807 Blast hits to 1807 proteins in 277 species: Archae - 0; Bacteria - 0; Metazoa - 736; Fungi - 347; Plants - 385; Viruses - 0; Oth…
	Gma.8365.3.S1_at	Up	No BLASTN hit E<10-30, >95% percent identity	No BLASTX HIT E<10-6	No BLASTX HIT E<10-6	No BLASTX Hit E<10-6	NA
	Gma.9498.1.S1_a_at	Up	Glyma19g42200.2	UniRef100_I1NBY0 Uncharacterized protein;Tax=Glycine max RepID=I1NBY0_SOYBN	UniRef100_A2Q327 Rapid ALkalinization Factor;Tax=Medicago truncatula RepID=A2Q327_MEDTR	AT4G15800.1	ralf-like 33
	Gma.9630.1.S1_at	Up	Glyma12g05470.1	UniRef100_I1LQC6 Hydroxyacylglutathione hydrolase 5;Tax=Glycine max RepID=I1LQC6_SOYBN	UniRef100_I1LQC6 Hydroxyacylglutathione hydrolase 5;Tax=Glycine max RepID=I1LQC6_SOYBN	AT1G06130.1	glyoxalase 2-4
	GmaAffx.19896.1.S1_at	Up	No BLASTN hit E<10-30, >95% percent identity	UniRef100_UPI000233E5DE UPI000233E5DE related cluster;Tax=unknown RepID=UPI000233E5DE	UniRef100_B9RU50 Auxin-induced protein 5NG4, putative;Tax=Ricinus communis RepID=B9RU50_RICCO	AT5G07050.1	nodulin MtN21 /EamA-like transporter family protein
	GmaAffx.24949.1.S1_at	Up	Glyma10g24540.2	UniRef100_UPI000233C4C8 UPI000233C4C8 related cluster;Tax=unknown RepID=UPI000233C4C8	UniRef100_B9RWK9 Protein ABC1, mitochondrial, putative;Tax=Ricinus communis RepID=B9RWK9_RICCO	AT3G24190.1	Protein kinase superfamily protein
	GmaAffx.3897.1.S1_at	Up	Glyma19g38720.1	UniRef100_I1NAU6 Uncharacterized protein;Tax=Glycine max RepID=I1NAU6_SOYBN	UniRef100_Q6DW76 Digalactosyldiacylglycerol synthase 1, chloroplastic;Tax=Glycine max RepID=DGDG1_SOYBN	AT3G11670.1	UDP-Glycosyltransferase superfamily protein
	GmaAffx.55782.1.S1_at	Up	No BLASTN hit E<10-30, >95% percent identity	UniRef100_D3GGJ7 Putative plasma membrane intrinsic protein PIP family member 2 aquaporin (Fragment);Tax=Cedrela odorata RepID=D3GGJ7_9ROSI	UniRef100_G4XN33 Aquaporin PIP2;Tax=Malus prunifolia RepID=G4XN33_9ROSA	AT5G60660.1	plasma membrane intrinsic protein 2;4
	GmaAffx.61161.1.S1_at	Down	No BLASTN hit E<10-30, >95% percent identity	No BLASTX HIT E<10-6	No BLASTX HIT E<10-6	No BLASTX Hit E<10-6	NA
	GmaAffx.67823.2.S1_at	Up	Glyma07g31740.2	UniRef100_I1NCX1 Uncharacterized protein;Tax=Glycine max RepID=I1NCX1_SOYBN	UniRef100_G7IBD4 Chaperone protein dnaJ;Tax=Medicago truncatula RepID=G7IBD4_MEDTR	AT5G23240.1	DNAJ heat shock N-terminal domain-containing protein
	GmaAffx.88197.1.S1_at	Up	Glyma17g35000.1	UniRef100_I1MXE8 Uncharacterized protein;Tax=Glycine max RepID=I1MXE8_SOYBN	UniRef100_B9RRW3 Clathrin interactor, putative;Tax=Ricinus communis RepID=B9RRW3_RICCO	AT5G11710.1	ENTH/VHS family protein
	GmaAffx.90753.1.S1_at	Down	No BLASTN hit E<10-30, >95% percent identity	UniRef100_I1JN81 Uncharacterized protein;Tax=Glycine max RepID=I1JN81_SOYBN	UniRef100_B9T832 Calcium-binding allergen Ole e, putative;Tax=Ricinus communis RepID=B9T832_RICCO	AT3G10190.1	Calcium-binding EF-hand family protein
	GmaAffx.92694.1.S1_x_at	Up	Ambiguous Hit	UniRef100_I1L1T3 Uncharacterized protein;Tax=Glycine max RepID=I1L1T3_SOYBN	UniRef100_G7JS69 Auxin response factor;Tax=Medicago truncatula RepID=G7JS69_MEDTR	AT1G19220.1	auxin response factor 19
	GmaAffx.92935.1.S1_s_at	Down	Glyma14g01130.1	UniRef100_C6TD73 Uncharacterized protein;Tax=Glycine max RepID=C6TD73_SOYBN	UniRef100_Q93YG3 Chlorophyll a/b binding protein type II;Tax=Glycine max RepID=Q93YG3_SOYBN	AT2G05100.1	photosystem II light harvesting complex gene 2.1
	GmaAffx.93493.1.S1_s_at	Up	Glyma15g02230.1	UniRef100_UPI000233B179 UPI000233B179 related cluster;Tax=unknown RepID=UPI000233B179	UniRef100_I1MCU4 Malic enzyme;Tax=Glycine max RepID=I1MCU4_SOYBN	AT1G79750.1	NADP-malic enzyme 4
Module 7	Gma.10820.1.S1_at	Down	Glyma06g45043.1	UniRef100_G9I8U0 Inositol methyltransferase;Tax=Glycine max RepID=G9I8U0_SOYBN	UniRef100_G9I8U0 Inositol methyltransferase;Tax=Glycine max RepID=G9I8U0_SOYBN	AT5G54160.1	O-methyltransferase 1
	Gma.11256.1.S1_at	Up	Glyma19g43120.1	UniRef100_I1NC65 Proteasome subunit beta type;Tax=Glycine max RepID=I1NC65_SOYBN	UniRef100_I1NC65 Proteasome subunit beta type;Tax=Glycine max RepID=I1NC65_SOYBN	AT1G56450.1	20S proteasome beta subunit G1
	Gma.12611.1.S1_at	Up	Glyma11g16190.1	UniRef100_I1LKG1 Uncharacterized protein;Tax=Glycine max RepID=I1LKG1_SOYBN	UniRef100_G7IZI8 F-box/WD-40 repeat-containing protein;Tax=Medicago truncatula RepID=G7IZI8_MEDTR	AT3G52030.2	F-box family protein with WD40/YVTN repeat doamin
	Gma.13325.1.S1_at	Up	Glyma04g09350.1	UniRef100_I1JV03 Uncharacterized protein;Tax=Spermatophyta RepID=I1JV03_SOYBN	UniRef100_P46259 Tubulin alpha-1 chain;Tax=Spermatophyta RepID=TBA1_PEA	AT1G50010.1	tubulin alpha-2 chain
	Gma.15113.1.S1_a_at	Up	Glyma08g14676.1	UniRef100_I1K4L7 Uncharacterized protein;Tax=Glycine max RepID=I1K4L7_SOYBN	UniRef100_G7LAD4 Glucan 1,3-beta-glucosidase;Tax=Medicago truncatula RepID=G7LAD4_MEDTR	NA	NA
	Gma.16674.1.S1_s_at	Up	Glyma20g27280.1	UniRef100_I1NG45 Uncharacterized protein;Tax=Glycine max RepID=I1NG45_SOYBN	UniRef100_A9PL15 Alpha-tubulin;Tax=Gossypium hirsutum RepID=A9PL15_GOSHI	AT1G50010.1	tubulin alpha-2 chain
	Gma.16887.1.S1_a_at	Up	No BLASTN hit E<10-30, >95% percent identity	UniRef100_I1K964 Proteasome subunit beta type;Tax=Glycine max RepID=I1K964_SOYBN	UniRef100_I1K964 Proteasome subunit beta type;Tax=Glycine max RepID=I1K964_SOYBN	AT4G31300.3	N-terminal nucleophile aminohydrolases (Ntn hydrolases) superfamily protein
	Gma.1689.1.S1_s_at	Up	Glyma18g51260.1	UniRef100_I1N4U1 6-phosphogluconate dehydrogenase, decarboxylating;Tax=Glycine max RepID=I1N4U1_SOYBN	UniRef100_I1N4U1 6-phosphogluconate dehydrogenase, decarboxylating;Tax=Glycine max RepID=I1N4U1_SOYBN	AT3G02360.1	6-phosphogluconate dehydrogenase family protein
	Gma.2110.1.S1_x_at	Up	Glyma13g19500.1	UniRef100_C6T497 Putative uncharacterized protein;Tax=Glycine max RepID=C6T497_SOYBN	UniRef100_G7ICM1 Soluble inorganic pyrophosphatase;Tax=Medicago truncatula RepID=G7ICM1_MEDTR	AT3G53620.1	pyrophosphorylase 4
	Gma.3177.1.S1_at	Up	No BLASTN hit E<10-30, >95% percent identity	UniRef100_C6TCW7 Putative uncharacterized protein;Tax=Glycine max RepID=C6TCW7_SOYBN	UniRef100_I1N0J3 GrpE protein homolog;Tax=Glycine max RepID=I1N0J3_SOYBN	AT4G26780.1	Co-chaperone GrpE family protein
	Gma.3963.2.S1_at	Down	Glyma06g07800.1	UniRef100_I1K915 Uncharacterized protein;Tax=Glycine max RepID=I1K915_SOYBN	UniRef100_G7JC88 RING finger and CHY zinc finger domain-containing protein;Tax=Medicago truncatula RepID=G7JC88_MEDTR	AT5G25560.1	CHY-type/CTCHY-type/RING-type Zinc finger protein
	Gma.5043.1.S1_at	Down	No BLASTN hit E<10-30, >95% percent identity	UniRef100_I1L744 Uncharacterized protein;Tax=Glycine max RepID=I1L744_SOYBN	UniRef100_G7KW32 Regulatory-associated protein of mTOR;Tax=Medicago truncatula RepID=G7KW32_MEDTR	AT3G08850.1	HEAT repeat ;WD domain, G-beta repeat protein protein
	Gma.5649.2.S1_a_at	Up	Glyma10g01820.1	UniRef100_I1L7R5 Uncharacterized protein;Tax=Glycine max RepID=I1L7R5_SOYBN	UniRef100_I7GEK3 Protein disulfide isomerase-like protein;Tax=Glycine max RepID=I7GEK3_SOYBN	AT2G47470.1	thioredoxin family protein
	Gma.6941.1.S1_at	Up	Glyma02g07160.1	UniRef100_I1JCX7 Uncharacterized protein;Tax=Glycine max RepID=I1JCX7_SOYBN	UniRef100_G7I9J5 Transmembrane protein;Tax=Medicago truncatula RepID=G7I9J5_MEDTR	AT3G07950.1	rhomboid protein-related
	Gma.7260.2.A1_a_at	Up	Glyma02g44660.1	UniRef100_I1JIV7 Uncharacterized protein;Tax=Glycine max RepID=I1JIV7_SOYBN	UniRef100_G7KCV1 F-box family protein;Tax=Medicago truncatula RepID=G7KCV1_MEDTR	AT2G32560.1	F-box family protein
	Gma.7546.1.S1_at	Up	No BLASTN hit E<10-30, >95% percent identity	UniRef100_I1JD85 Uncharacterized protein;Tax=Glycine max RepID=I1JD85_SOYBN	UniRef100_A3DSX4 Sucrose transport protein SUF1;Tax=Phaseolus vulgaris RepID=A3DSX4_PHAVU	AT1G71880.1	sucrose-proton symporter 1
	Gma.8182.1.S1_a_at	Down	Glyma18g47830.1	UniRef100_I1N3Z8 Uncharacterized protein (Fragment);Tax=Glycine max RepID=I1N3Z8_SOYBN	UniRef100_Q9S9K3 T23K8.14 protein;Tax=Arabidopsis thaliana RepID=Q9S9K3_ARATH	AT1G65230.1	Uncharacterized conserved protein (DUF2358)
	Gma.8454.1.S1_at	Down	Glyma02g09060.2	UniRef100_I1JDF0 Uncharacterized protein (Fragment);Tax=Glycine max RepID=I1JDF0_SOYBN	UniRef100_G7ICZ1 GT-2 factor;Tax=Medicago truncatula RepID=G7ICZ1_MEDTR	AT1G76880.1	Duplicated homeodomain-like superfamily protein
	Gma.9917.1.S1_at	Up	Glyma14g37390.2	UniRef100_I1MBC0 Uncharacterized protein (Fragment);Tax=Glycine max RepID=I1MBC0_SOYBN	UniRef100_E5GBE6 Selenoprotein t;Tax=Cucumis melo subsp. melo RepID=E5GBE6_CUCME	AT3G47300.1	SELT-like protein precursor
	GmaAffx.10780.1.S1_at	Down	Glyma05g31560.1	UniRef100_I1K4N0 Uncharacterized protein;Tax=Glycine max RepID=I1K4N0_SOYBN	UniRef100_G7J4E0 Regulation of nuclear pre-mRNA domain-containing protein 1B;Tax=Medicago truncatula RepID=G7J4E0_MEDTR	AT5G10060.1	ENTH/VHS family protein
	GmaAffx.1301.70.S1_s_at	Down	Glyma05g00620.1	UniRef100_UPI0001D1670D UPI0001D1670D related cluster;Tax=unknown RepID=UPI0001D1670D	UniRef100_Q9XQB4 Photosystem I reaction center subunit III;Tax=Vigna radiata var. radiata RepID=Q9XQB4_VIGRR	AT1G31330.1	photosystem I subunit F
	GmaAffx.15717.1.A1_at	Down	Glyma13g41870.1	UniRef100_C6TIL6 Uncharacterized protein;Tax=Glycine max RepID=C6TIL6_SOYBN	UniRef100_G7IHS5 Protein farnesyltransferase/geranylgeranyltransferase type-1 subunit alpha;Tax=Medicago truncatula RepID=G7IHS5_MEDTR	AT3G59380.1	farnesyltransferase A
	GmaAffx.16512.1.S1_at	Up	Glyma13g09010.1	UniRef100_I1LXA2 Uncharacterized protein;Tax=Glycine max RepID=I1LXA2_SOYBN	UniRef100_Q9ATD4 GHMYB25;Tax=Gossypium hirsutum RepID=Q9ATD4_GOSHI	AT5G15310.1	myb domain protein 16
	GmaAffx.31196.1.S1_s_at	Up	Glyma18g03750.2	UniRef100_Q9ZTT3 Subtilisin-like protease C1;Tax=Glycine max RepID=Q9ZTT3_SOYBN	UniRef100_Q9ZTT3 Subtilisin-like protease C1;Tax=Glycine max RepID=Q9ZTT3_SOYBN	AT5G59190.1	subtilase family protein
	GmaAffx.31689.1.S1_at	Up	Glyma13g29390.1	UniRef100_I1M1K9 Uncharacterized protein;Tax=Glycine max RepID=I1M1K9_SOYBN	UniRef100_B9S1A1 Flavonol synthase/flavanone 3-hydroxylase, putative;Tax=Ricinus communis RepID=B9S1A1_RICCO	AT1G17020.1	senescence-related gene 1
	GmaAffx.34450.1.S1_at	Up	Glyma05g05290.1	UniRef100_I1K0V2 Uncharacterized protein;Tax=Glycine max RepID=I1K0V2_SOYBN	UniRef100_Q6U1L7 Bax inhibitor;Tax=Solanum lycopersicum RepID=Q6U1L7_SOLLC	AT5G47120.1	BAX inhibitor 1
	GmaAffx.59009.1.S1_at	Down	Glyma05g28030.1	UniRef100_I1K3M2 Uncharacterized protein;Tax=Glycine max RepID=I1K3M2_SOYBN	UniRef100_G7JBG6 Non-specific lipid-transfer protein;Tax=Medicago truncatula RepID=G7JBG6_MEDTR	AT1G27950.1	glycosylphosphatidylinositol-anchored lipid protein transfer 1
	GmaAffx.59848.2.S1_at	Down	Glyma12g03980.1	UniRef100_I1LPV8 Uncharacterized protein;Tax=Glycine max RepID=I1LPV8_SOYBN	UniRef100_G7JL17 YEATS domain-containing protein;Tax=Medicago truncatula RepID=G7JL17_MEDTR	AT5G45600.1	YEATS family protein
	GmaAffx.59856.1.S1_at	Up	Glyma20g32030.2	UniRef100_UPI000233DB0F UPI000233DB0F related cluster;Tax=unknown RepID=UPI000233DB0F	UniRef100_G7I385 Phosphoglucosamine mutase;Tax=Medicago truncatula RepID=G7I385_MEDTR	AT5G17530.3	phosphoglucosamine mutase family protein
	GmaAffx.61157.1.S1_at	Up	Glyma12g01570.1	UniRef100_I1LP19 Uncharacterized protein;Tax=Glycine max RepID=I1LP19_SOYBN	UniRef100_G7KHJ7 Conserved oligomeric Golgi complex subunit;Tax=Medicago truncatula RepID=G7KHJ7_MEDTR	AT5G51430.1	conserved oligomeric Golgi complex component-related / COG complex component-related
	GmaAffx.61526.1.A1_s_at	Down	Glyma07g09700.1	UniRef100_I1KIS7 Uncharacterized protein;Tax=Glycine max RepID=I1KIS7_SOYBN	NA	NA	NA
	GmaAffx.70172.1.S1_at	Up	Ambiguous Hit	UniRef100_UPI000233F4B4 UPI000233F4B4 related cluster;Tax=unknown RepID=UPI000233F4B4	UniRef100_B9S8S3 Electron transporter, putative;Tax=Ricinus communis RepID=B9S8S3_RICCO	AT2G23700.1	Protein of unknown function, DUF547
	GmaAffx.7166.1.S1_at	Up	Ambiguous Hit	UniRef100_A7LHI0 WRKY43 (Fragment);Tax=Glycine max RepID=A7LHI0_SOYBN	UniRef100_A7LHI0 WRKY43 (Fragment);Tax=Glycine max RepID=A7LHI0_SOYBN	AT5G24110.1	WRKY DNA-binding protein 30
	GmaAffx.73776.1.S1_s_at	Down	Ambiguous Hit	UniRef100_C6T1G6 Putative uncharacterized protein;Tax=Glycine max RepID=C6T1G6_SOYBN	UniRef100_O22160-2 Isoform 2 of Thylakoid lumenal 15 kDa protein 1, chloroplastic;Tax=Arabidopsis thaliana RepID=O22160-2	AT2G44920.1	Tetratricopeptide repeat (TPR)-like superfamily protein
	GmaAffx.76849.1.S1_at	Up	Glyma07g40011.1	UniRef100_I1L071 Uncharacterized protein;Tax=Glycine max RepID=I1L071_SOYBN	UniRef100_G7ISN0 Galacturonosyltransferase;Tax=Medicago truncatula RepID=G7ISN0_MEDTR	AT5G47780.1	galacturonosyltransferase 4
	GmaAffx.76876.2.S1_at	Down	Glyma04g06630.2	UniRef100_UPI0002339C24 UPI0002339C24 related cluster;Tax=unknown RepID=UPI0002339C24	UniRef100_G7J9W2 Chromatin remodeling complex subunit;Tax=Medicago truncatula RepID=G7J9W2_MEDTR	AT2G25170.1	chromatin remodeling factor CHD3 (PICKLE)
	GmaAffx.82261.1.S1_at	Down	Glyma12g11690.2	UniRef100_I1LRX4 Uncharacterized protein;Tax=Glycine max RepID=I1LRX4_SOYBN	UniRef100_Q9ST62 External rotenone-insensitive NADPH dehydrogenase;Tax=Solanum tuberosum RepID=Q9ST62_SOLTU	AT4G28220.1	NAD(P)H dehydrogenase B1
	GmaAffx.83619.1.S1_at	Up	Glyma11g27870.1	UniRef100_I1LLN3 Uncharacterized protein;Tax=Glycine max RepID=I1LLN3_SOYBN	UniRef100_Q93XR7 Fructose-6-phosphate 2-kinase/fructose-2,6-bisphosphatase;Tax=Bruguiera gymnorhiza RepID=Q93XR7_BRUGY	AT1G07110.1	fructose-2,6-bisphosphatase
	GmaAffx.88920.1.S1_s_at	Up	Glyma02g40820.1	UniRef100_C6T857 Isocitrate dehydrogenase [NADP];Tax=Glycine max RepID=C6T857_SOYBN	UniRef100_C6T857 Isocitrate dehydrogenase [NADP];Tax=Glycine max RepID=C6T857_SOYBN	AT1G65930.1	cytosolic NADP+-dependent isocitrate dehydrogenase
	GmaAffx.90677.1.S1_at	Down	Glyma04g01490.1	UniRef100_I1JSP8 Uncharacterized protein;Tax=Glycine max RepID=I1JSP8_SOYBN	UniRef100_Q9FUP6 Suspensor-specific protein;Tax=Phaseolus coccineus RepID=Q9FUP6_PHACN	AT1G49310.1	unknown protein; FUNCTIONS IN: molecular_function unknown; INVOLVED IN: biological_process unknown; LOCATED IN: endomembrane system; EXPRESSED IN: 9 plant structures; EXPRESSED DURING: LP.04 four leaves visible, petal differentiation and expansion stage; Has 11 Blast hits to 11 proteins in 6 species: Archae - 0; Bacteria - 0; Metazoa - 0; Fungi - 0; Plants - 11; Viruses - 0; Other Eukaryotes - 0 …
	GmaAffx.90762.1.S1_s_at	Up	Glyma13g01570.1	UniRef100_C6TNF8 Uncharacterized protein;Tax=Glycine max RepID=C6TNF8_SOYBN	UniRef100_B9SQE1 Auxin-induced protein 5NG4, putative;Tax=Ricinus communis RepID=B9SQE1_RICCO	AT4G28040.5	nodulin MtN21 /EamA-like transporter family protein
	GmaAffx.91648.1.S1_s_at	Up	Glyma06g15411.1	UniRef100_I1KBE5 Uncharacterized protein;Tax=Glycine max RepID=I1KBE5_SOYBN	UniRef100_G7JAV5 Citrate binding protein;Tax=Medicago truncatula RepID=G7JAV5_MEDTR	NA	NA
