# Supplementary material for: Identification of Gene Modules Associated with Low Temperatures Response in Bambara Groundnut by Network-Based Analysis
Source: PLoS One. 2016 Feb 9;11(2):e0148771. doi: 10.1371/journal.pone.0148771 (PMC4747569; doi:10.1371/journal.pone.0148771)
Supplement: S13 Table — (XLSX) [file pone.0148771.s014.xlsx]

## Sheet: Sheet1
			Co-expression relationships of MYB173 with its related genes
Gma.11037.1.S1_at	Down	Ambiguous Hit	UniRef100_I1ML66 Uncharacterized protein;Tax=Glycine max RepID=I1ML66_SOYBN	UniRef100_Q38IX1 Glyceraldehyde-3-phosphate dehydrogenase A subunit;Tax=Glycine max RepID=Q38IX1_SOYBN	AT1G12900.1	glyceraldehyde 3-phosphate dehydrogenase A subunit 2
Gma.11324.1.A1_s_at	Down	Glyma07g02060.3	UniRef100_C6SXY1 Putative uncharacterized protein;Tax=Glycine max RepID=C6SXY1_SOYBN	UniRef100_G7LFV9 Aquaporin TIP2-1;Tax=Medicago truncatula RepID=G7LFV9_MEDTR	AT3G16240.1	delta tonoplast integral protein
Gma.15226.3.S1_a_at	Up	Glyma02g06400.1	UniRef100_I1JCQ7 Uncharacterized protein;Tax=Glycine max RepID=I1JCQ7_SOYBN	UniRef100_G7KDJ3 Succinate dehydrogenase;Tax=Medicago truncatula RepID=G7KDJ3_MEDTR	AT5G66760.1	succinate dehydrogenase 1-1
Gma.412.1.S1_at	Up	Glyma12g03670.1	UniRef100_I1LPS4 Uncharacterized protein;Tax=Glycine max RepID=I1LPS4_SOYBN	UniRef100_G7JMD8 Ubiquitin carrier protein;Tax=Medicago truncatula RepID=G7JMD8_MEDTR	AT5G53300.4	ubiquitin-conjugating enzyme 10
Gma.593.2.S1_a_at	Down	Glyma17g10250.2	UniRef100_Q0PJH9 MYB transcription factor MYB173;Tax=Glycine max RepID=Q0PJH9_SOYBN	UniRef100_Q0PJH9 MYB transcription factor MYB173;Tax=Glycine max RepID=Q0PJH9_SOYBN	AT1G74840.2	Homeodomain-like superfamily protein
Gma.6130.1.S1_at	Up	Glyma15g42330.3	UniRef100_UPI000233AB81 UPI000233AB81 related cluster;Tax=unknown RepID=UPI000233AB81	UniRef100_Q9SL03 Callose synthase 2;Tax=Arabidopsis thaliana RepID=CALS2_ARATH	AT2G31960.2	glucan synthase-like 3
Gma.8197.1.S1_at	Down	Glyma04g42010.2	UniRef100_I1JYX7 Uncharacterized protein;Tax=Glycine max RepID=I1JYX7_SOYBN	UniRef100_G7J5M2 PsbP domain-containing protein;Tax=Medicago truncatula RepID=G7J5M2_MEDTR	AT1G77090.1	Mog1/PsbP/DUF1795-like photosystem II reaction center PsbP family protein
Gma.8334.2.S1_at	Down	Glyma15g10460.1	UniRef100_I1MF67 Uncharacterized protein;Tax=Glycine max RepID=I1MF67_SOYBN	UniRef100_Q67YQ9 MRNA, complete cds, clone: RAFL24-13-K22;Tax=Arabidopsis thaliana RepID=Q67YQ9_ARATH	AT2G39080.1	NAD(P)-binding Rossmann-fold superfamily protein
Gma.8351.1.S1_s_at	Down	Glyma18g10270.1	UniRef100_C6THW7 Putative uncharacterized protein;Tax=Glycine max RepID=C6THW7_SOYBN	UniRef100_G7IYC1 Dihydroflavonol-4-reductase;Tax=Medicago truncatula RepID=G7IYC1_MEDTR	AT5G19440.1	NAD(P)-binding Rossmann-fold superfamily protein
GmaAffx.21184.1.S1_at	Down	Glyma17g05960.1	UniRef100_I1MSD4 Uncharacterized protein;Tax=Glycine max RepID=I1MSD4_SOYBN	UniRef100_Q9FJB4 AT5g35460/MOK9_4;Tax=Arabidopsis thaliana RepID=Q9FJB4_ARATH	AT5G35460.1	unknown protein; CONTAINS InterPro DOMAIN/s: Protein of unknown function DUF2838 (InterPro:IPR021261); Has 1807 Blast hits to 1807 proteins in 277 species: Archae - 0; Bacteria - 0; Metazoa - 736; Fungi - 347; Plants - 385; Viruses - 0; Other Eukaryotes - 339 (source: NCBI BLink).
GmaAffx.26692.1.S1_at	Down	Glyma19g30360.1	UniRef100_I1N8L1 Uncharacterized protein;Tax=Glycine max RepID=I1N8L1_SOYBN	UniRef100_G7L4R1 Palmitoyltransferase AKR1;Tax=Medicago truncatula RepID=G7L4R1_MEDTR	AT3G56930.1	DHHC-type zinc finger family protein
GmaAffx.32615.1.S1_at	Up	Glyma11g04260.1	UniRef100_UPI000233D9EC UPI000233D9EC related cluster;Tax=unknown RepID=UPI000233D9EC	UniRef100_B9RUS0 Vacuolar protein sorting-associated protein, putative;Tax=Ricinus communis RepID=B9RUS0_RICCO	AT4G17140.3	pleckstrin homology (PH) domain-containing protein
GmaAffx.35242.1.S1_at	Down	Glyma08g20330.1	UniRef100_I1KUR5 Uncharacterized protein;Tax=Glycine max RepID=I1KUR5_SOYBN	UniRef100_G7IS39 Aminophospholipid ATPase;Tax=Medicago truncatula RepID=G7IS39_MEDTR	AT1G17500.1	ATPase E1-E2 type family protein / haloacid dehalogenase-like hydrolase family protein
GmaAffx.72116.1.A1_at	Down	Glyma19g32550.1	UniRef100_I1N942 Uncharacterized protein;Tax=Glycine max RepID=I1N942_SOYBN	UniRef100_G7KUF1 Polygalacturonase;Tax=Medicago truncatula RepID=G7KUF1_MEDTR	AT3G57790.1	Pectin lyase-like superfamily protein
GmaAffx.86914.1.S1_at	Down	No BLASTN hit E<10-30, >95% percent identity	No BLASTX HIT E<10-6	No BLASTX HIT E<10-6	No BLASTX Hit E<10-6	NA
			Co-expression relationships of GATA9 with its related genes
Gma.15424.1.S1_at	Down	Glyma16g23160.1	UniRef100_I1MN16@Uncharacterized@protein;Tax=Glycine@max@RepID=I1MN16_SOYBN	UniRef100_E4MY13@mRNA,@clone:@RTFL01-25-P14;Tax=Eutrema@halophilum@RepID=E4MY13_THEHA	AT5G66090.1	unknown@protein;@FUNCTIONS@IN:@molecular_function@unknown;@LOCATED@IN:@chloroplast,@chloroplast@stroma;@EXPRESSED@IN:@21@plant@structures;@EXPRESSED@DURING:@13@growth@stages;@Has@30201@Blast@hits@to@17322@proteins@in@780@species:@Archae@-@12;@Bacteria@-@1396;@Metazoa@-@17338;@Fungi@-@3422;@Plants@-@5037;@Viruses@-@0;@Other@Eukaryotes@-@2996@(source:@NCBI@BLink).
Gma.1575.1.S1_at	Down	No@BLASTN@hit@E<10-30,@>95%@percent@identity	UniRef100_I1LY62@Uncharacterized@protein;Tax=Glycine@max@RepID=I1LY62_SOYBN	UniRef100_G7J8G5@MTD1;Tax=Medicago@truncatula@RepID=G7J8G5_MEDTR	AT5G21940.1	unknown@protein;@BEST@Arabidopsis@thaliana@protein@match@is:@unknown@protein@(TAIR:AT3G43850.1);@Has@30201@Blast@hits@to@17322@proteins@in@780@species:@Archae@-@12;@Bacteria@-@1396;@Metazoa@-@17338;@Fungi@-@3422;@Plants@-@5037;@Viruses@-@0;@Other@Eukaryotes@-@2996@(source:@NCBI@BLink).
Gma.398.2.S1_at	Up	Glyma20g28720.1	UniRef100_I1NGH7@Uncharacterized@protein;Tax=Glycine@max@RepID=I1NGH7_SOYBN	UniRef100_B9RTM3@5-methyltetrahydrofolate:homocysteine@methyltransferase,@putative;Tax=Ricinus@communis@RepID=B9RTM3_RICCO	AT3G22740.1	homocysteine@S-methyltransferase@3
Gma.6962.1.S1_at	Up	Glyma05g34420.1	UniRef100_I1K5I3@Uncharacterized@protein;Tax=Glycine@max@RepID=I1K5I3_SOYBN	UniRef100_G0WJI4@Aspartate-semialdehyde@dehydrogenase@2;Tax=Glycine@max@RepID=G0WJI4_SOYBN	AT1G14810.1	semialdehyde@dehydrogenase@family@protein
Gma.7733.2.S1_at	Down	Glyma10g43921.1	NA	NA	NA	NA
GmaAffx.32030.1.A1_at	Down	Glyma04g08990.1	UniRef100_I1JUW3@Uncharacterized@protein;Tax=Glycine@max@RepID=I1JUW3_SOYBN	UniRef100_G7J3H0@GATA@transcription@factor;Tax=Medicago@truncatula@RepID=G7J3H0_MEDTR	AT4G32890.1	GATA@transcription@factor@9
GmaAffx.33201.1.S1_at	Down	No@BLASTN@hit@E<10-30,@>95%@percent@identity	UniRef100_I3SW22@Uncharacterized@protein;Tax=Lotus@japonicus@RepID=I3SW22_LOTJA	UniRef100_G7JIA5@Cyclin-U2-1;Tax=Medicago@truncatula@RepID=G7JIA5_MEDTR	AT2G45080.1	cyclin@p3;1
GmaAffx.51874.1.S1_at	Down	Glyma15g06170.1	UniRef100_I1MDZ1@Uncharacterized@protein;Tax=Glycine@max@RepID=I1MDZ1_SOYBN	UniRef100_G7IPM1@Ubiquinol-cytochrome@c@reductase@complex@chaperone@CBP3-like@protein;Tax=Medicago@truncatula@RepID=G7IPM1_MEDTR	AT5G51220.1	ubiquinol-cytochrome@C@chaperone@family@protein
GmaAffx.72720.1.S1_at	Up	Glyma06g19250.1	UniRef100_I1KCF1@Uncharacterized@protein;Tax=Glycine@max@RepID=I1KCF1_SOYBN	UniRef100_G7J5E5@Phosphate/phosphoenolpyruvate@translocator;Tax=Medicago@truncatula@RepID=G7J5E5_MEDTR	AT5G33320.1	Glucose-6-phosphate/phosphate@translocator-related
GmaAffx.75214.1.S1_at	Up	Glyma20g30490.2	UniRef100_I1NH04@Uncharacterized@protein;Tax=Glycine@max@RepID=I1NH04_SOYBN	UniRef100_G7ID28@Multidrug@resistance@protein@ABC@transporter@family;Tax=Medicago@truncatula@RepID=G7ID28_MEDTR	AT3G59140.1	multidrug@resistance-associated@protein@14
			Co-expression relationships of WHIRLY2 with its related genes
Gma.11084.1.S1_at	Up	Glyma01g36030.3	UniRef100_I1J898 Uncharacterized protein;Tax=Glycine max RepID=I1J898_SOYBN	UniRef100_G7K2M6 Auxin efflux carrier protein;Tax=Medicago truncatula RepID=G7K2M6_MEDTR	AT1G76520.2	Auxin efflux carrier family protein
Gma.11180.1.S1_at	Up	Glyma17g07380.1	UniRef100_I1MSU1 Xylose isomerase;Tax=Glycine max RepID=I1MSU1_SOYBN	UniRef100_I1MSU1 Xylose isomerase;Tax=Glycine max RepID=I1MSU1_SOYBN	AT5G57655.2	xylose isomerase family protein
Gma.11646.2.S1_at	Up	Glyma07g40011.1	UniRef100_I1L071 Uncharacterized protein;Tax=Glycine max RepID=I1L071_SOYBN	UniRef100_G7ISN0 Galacturonosyltransferase;Tax=Medicago truncatula RepID=G7ISN0_MEDTR	AT5G47780.1	galacturonosyltransferase 4
Gma.13676.1.A1_at	Up	Glyma03g41270.1	UniRef100_I1JRU0 Uncharacterized protein;Tax=Glycine max RepID=I1JRU0_SOYBN	UniRef100_D9ZJE5 WHY domain class transcription factor;Tax=Malus x domestica RepID=D9ZJE5_MALDO	AT1G71260.1	WHIRLY 2
Gma.15830.1.S1_s_at	Down	Glyma06g03920.1	UniRef100_C6T1C6 Uncharacterized protein;Tax=Glycine max RepID=C6T1C6_SOYBN	UniRef100_B9R7K1 Plastoquinol-plastocyanin reductase, putative;Tax=Ricinus communis RepID=B9R7K1_RICCO	AT2G26500.1	cytochrome b6f complex subunit (petM), putative
Gma.17110.1.S1_at	Down	Glyma17g06100.2	UniRef100_I1MSF1 Uncharacterized protein;Tax=Glycine max RepID=I1MSF1_SOYBN	UniRef100_D7L7I6 Transducin family protein;Tax=Arabidopsis lyrata subsp. lyrata RepID=D7L7I6_ARALL	AT2G19430.1	DWD (DDB1-binding WD40 protein) hypersensitive to ABA 1
Gma.17756.1.A1_s_at	Up	Glyma08g24840.1	UniRef100_I1KW08 Uncharacterized protein;Tax=Glycine max RepID=I1KW08_SOYBN	UniRef100_P27061 Acid phosphatase 1;Tax=Solanum lycopersicum RepID=PPA1_SOLLC	AT4G25150.1	HAD superfamily, subfamily IIIB acid phosphatase
Gma.2011.1.S1_s_at	Up	Glyma10g38070.1	UniRef100_C6T3S9 Uncharacterized protein;Tax=Glycine max RepID=C6T3S9_SOYBN	UniRef100_B7FIG9 Cytochrome b reductase;Tax=Medicago truncatula RepID=B7FIG9_MEDTR	AT4G25570.1	Cytochrome b561/ferric reductase transmembrane protein family
Gma.2446.1.S1_a_at	Down	Glyma04g41080.1	UniRef100_I1JYM5 Uncharacterized protein;Tax=Glycine max RepID=I1JYM5_SOYBN	UniRef100_G7J862 Senescence-associated protein DIN1;Tax=Medicago truncatula RepID=G7J862_MEDTR	AT4G27700.1	Rhodanese/Cell cycle control phosphatase superfamily protein
Gma.4245.2.S1_s_at	Down	Glyma13g32400.1	UniRef100_C6T100 Uncharacterized protein;Tax=Glycine max RepID=C6T100_SOYBN	UniRef100_Q9S9M0 T24D18.25 protein;Tax=Arabidopsis thaliana RepID=Q9S9M0_ARATH	AT1G79660.1	unknown protein; BEST Arabidopsis thaliana protein match is: unknown protein (TAIR:AT1G16170.1); Has 30201 Blast hits to 17322 proteins in 780 species: Archae - 12; Bacteria - 1396; Metazoa - 17338; Fungi - 3422; Plants - 5037; Viruses - 0; Other Eukaryotes - 2996 (source: NCBI BLink).
Gma.4889.1.S1_at	Down	Glyma02g07270.1	UniRef100_UPI0002337271 UPI0002337271 related cluster;Tax=unknown RepID=UPI0002337271	UniRef100_G7KDW6 DNA polymerase beta;Tax=Medicago truncatula RepID=G7KDW6_MEDTR	AT1G10520.1	DNA polymerase lambda (POLL)
Gma.5590.1.S1_at	Up	Glyma14g35370.2	UniRef100_I1JGU8 Uncharacterized protein;Tax=Glycine max RepID=I1JGU8_SOYBN	UniRef100_G7KAF6 2-dehydro-3-deoxyphosphoheptonate aldolase (3-deoxy-d-arabino-heptulosonate 7-phosphate synthase);Tax=Medicago truncatula RepID=G7KAF6_MEDTR	AT1G22410.1	Class-II DAHP synthetase family protein
Gma.6791.1.S1_s_at	Up	Glyma02g16380.1	UniRef100_UPI0002336D4B UPI0002336D4B related cluster;Tax=unknown RepID=UPI0002336D4B	UniRef100_G7IDL0 Centromere protein;Tax=Medicago truncatula RepID=G7IDL0_MEDTR	AT1G03080.1	kinase interacting (KIP1-like) family protein
Gma.6908.1.S1_a_at	Up	Glyma20g36200.1	UniRef100_I1NIJ9 Uncharacterized protein;Tax=Glycine max RepID=I1NIJ9_SOYBN	UniRef100_B9RFU5 Pelota, putative;Tax=Ricinus communis RepID=B9RFU5_RICCO	AT4G27650.1	Eukaryotic release factor 1 (eRF1) family protein
GmaAffx.47649.1.S1_at	Up	Glyma02g13340.1	UniRef100_I1JEI1 Uncharacterized protein;Tax=Glycine max RepID=I1JEI1_SOYBN	UniRef100_B5A7G4 Salicylic acid methyl transferase-like protein;Tax=Glycine max RepID=B5A7G4_SOYBN	AT4G36470.1	S-adenosyl-L-methionine-dependent methyltransferases superfamily protein
GmaAffx.85225.1.S1_at	Up	Glyma07g38330.1	UniRef100_I1KN53 Uncharacterized protein;Tax=Glycine max RepID=I1KN53_SOYBN	UniRef100_G7JJ05 Prolyl 4-hydroxylase subunit alpha-1;Tax=Medicago truncatula RepID=G7JJ05_MEDTR	AT5G18900.1	2-oxoglutarate (2OG) and Fe(II)-dependent oxygenase superfamily protein
			Co-expression relationships of NAC73 with its related genes
Gma.10766.1.S1_at	Down	Ambiguous Hit	UniRef100_C6T8S8 Uncharacterized protein;Tax=Glycine max RepID=C6T8S8_SOYBN	UniRef100_B9GML1 Light-harvesting complex I protein Lhca2;Tax=Populus trichocarpa RepID=B9GML1_POPTR	AT3G61470.1	photosystem I light harvesting complex gene 2
Gma.1166.3.S1_x_at	Down	Glyma03g08280.1	UniRef100_I1JLH0 Uncharacterized protein;Tax=Glycine max RepID=I1JLH0_SOYBN	UniRef100_Q9XQB2 Chlorophyll a/b binding protein CP29;Tax=Vigna radiata var. radiata RepID=Q9XQB2_VIGRR	AT3G08940.2	light harvesting complex photosystem II
Gma.13786.1.S1_at	Down	Glyma15g05290.1	UniRef100_I1MDQ3 Uncharacterized protein;Tax=Glycine max RepID=I1MDQ3_SOYBN	UniRef100_A2Q498 PAP fibrillin;Tax=Medicago truncatula RepID=A2Q498_MEDTR	AT3G26070.1	Plastid-lipid associated protein PAP / fibrillin family protein
Gma.15811.1.S1_at	Down	Glyma06g14430.1	UniRef100_I1KB44 Uncharacterized protein;Tax=Glycine max RepID=I1KB44_SOYBN	UniRef100_Q0ZIH9 UP-9A;Tax=Nicotiana tabacum RepID=Q0ZIH9_TOBAC	AT5G24660.1	response to low sulfur 2
Gma.1993.2.S1_at	Up	Glyma04g40770.1	UniRef100_I1JYJ6 Uncharacterized protein;Tax=Glycine max RepID=I1JYJ6_SOYBN	UniRef100_G7J8A8 RNA-binding protein 24-B;Tax=Medicago truncatula RepID=G7J8A8_MEDTR	AT2G46780.1	RNA-binding (RRM/RBD/RNP motifs) family protein
Gma.5629.2.S1_a_at	Up	Glyma15g05820.1	UniRef100_UPI000189D2CE UPI000189D2CE related cluster;Tax=unknown RepID=UPI000189D2CE	UniRef100_G7INU9 Peroxidase;Tax=Medicago truncatula RepID=G7INU9_MEDTR	AT2G41480.1	Peroxidase superfamily protein
Gma.6257.2.S1_a_at	Up	Glyma14g39140.1	UniRef100_I1MBR7 Uncharacterized protein;Tax=Glycine max RepID=I1MBR7_SOYBN	UniRef100_Q8W557 UDP-glucose pyrophosphorylase;Tax=Amorpha fruticosa RepID=Q8W557_9FABA	AT5G17310.2	UDP-glucose pyrophosphorylase 2
Gma.6998.1.S1_s_at	Up	Ambiguous Hit	UniRef100_I1MBI6 Uncharacterized protein;Tax=Glycine max RepID=I1MBI6_SOYBN	UniRef100_G7KFK1 Chloroplast inner envelope protein (IEP110);Tax=Medicago truncatula RepID=G7KFK1_MEDTR	AT1G06950.1	translocon at the inner envelope membrane of chloroplasts 110
Gma.9178.1.S1_at	Up	Glyma11g27333.1	UniRef100_A9P9G1 Predicted protein;Tax=Magnoliophyta RepID=A9P9G1_POPTR	UniRef100_B6T4K0 PHD finger-like domain-containing protein 5A;Tax=Poaceae RepID=B6T4K0_MAIZE	AT2G30000.1	PHF5-like protein
GmaAffx.50811.2.S1_at	Up	Glyma15g08480.4	UniRef100_I1MEN3 Uncharacterized protein;Tax=Glycine max RepID=I1MEN3_SOYBN	UniRef100_A2Q521 NAC domain-containing protein;Tax=Medicago truncatula RepID=A2Q521_MEDTR	AT4G28500.1	NAC domain containing protein 73
GmaAffx.51609.1.S1_at	Down	Glyma09g39770.1	UniRef100_UPI0002338BBC UPI0002338BBC related cluster;Tax=unknown RepID=UPI0002338BBC	UniRef100_G7L3I8 Glutathione-regulated potassium-efflux system protein;Tax=Medicago truncatula RepID=G7L3I8_MEDTR	AT4G00630.1	K+ efflux antiporter 2
GmaAffx.7838.3.S1_at	Down	Glyma04g03270.1	UniRef100_I1JT90 Uncharacterized protein;Tax=Glycine max RepID=I1JT90_SOYBN	UniRef100_E5GCI6 Endo-beta-mannanase;Tax=Cucumis melo subsp. melo RepID=E5GCI6_CUCME	AT5G66460.1	Glycosyl hydrolase superfamily protein
GmaAffx.84199.1.S1_at	Up	Glyma16g32360.1	UniRef100_I1MQ30 Uncharacterized protein;Tax=Glycine max RepID=I1MQ30_SOYBN	UniRef100_G7ZXE4 L-idonate 5-dehydrogenase;Tax=Medicago truncatula RepID=G7ZXE4_MEDTR	AT5G51970.2	GroES-like zinc-binding alcohol dehydrogenase family protein
GmaAffx.92994.1.S1_s_at	Up	Glyma02g44970.1	UniRef100_I1JIY6 Uncharacterized protein;Tax=Glycine max RepID=I1JIY6_SOYBN	UniRef100_B7FH42 Mitochondria fission 1 protein;Tax=Medicago truncatula RepID=B7FH42_MEDTR	AT3G57090.1	Tetratricopeptide repeat (TPR)-like superfamily protein
GmaAffx.93522.1.S1_s_at	Up	Glyma15g00600.1	UniRef100_C6TE08 Uncharacterized protein;Tax=Glycine max RepID=C6TE08_SOYBN	UniRef100_E3NZI6 Cinnamoyl-CoA reductase 4;Tax=Gossypium hirsutum RepID=E3NZI6_GOSHI	AT1G15950.1	cinnamoyl coa reductase 1
